# Supplementary material for: The miR-378c-Samd1 circuit promotes phenotypic modulation of vascular smooth muscle cells and foam cells formation in atherosclerosis lesions
Source: Sci Rep. 2021 May 18;11:10548. doi: 10.1038/s41598-021-89981-z (PMC8131603; doi:10.1038/s41598-021-89981-z)
Supplement: Supplementary file 2 — Supplementary Information 2. [file 41598_2021_89981_MOESM2_ESM.xls]

## Sheet: Expression Matrix
		Only Lowess Normalization						Lowess & Scale Normalization
		(Log2Ratio Scale)						(Log2Ratio Scale)						(Ratio Scale)						average(Ratio Scale)		ratio	p-value
Name	Id	Plaque1	Plaque2	Plaque3	Normal1	Normal2	Normal3	Plaque1	Plaque2	Plaque3	Normal1	Normal2	Normal3	Plaque1	Plaque2	Plaque3	Normal1	Normal2	Normal3	Plaque	Normal	Plaque/Normal	Plaque/Normal
hsa-miR-126	4610	-1.838	0.456756	-0.217109	0.368424	0.485064	-0.472664	-1.70264	0.50997	-0.291877	0.350121	0.380555	-0.554149	0.307223	1.42402	0.816838	1.27467	1.30184	0.681059	0.849361	1.08586	0.782204	0.568486
hsa-miR-140-5p	4700	0.171815	-0.248683	0.912819	-0.956843	0.0999901	-0.951155	0.0916314	-0.411456	0.853965	-0.951909	0.0668995	-1.05979	1.06557	0.751864	1.80746	0.516948	1.04746	0.479703	1.2083	0.681371	1.77334	0.219964
hsa-miR-105	5250
hsa-miR-208a	5730	-0.633678	-0.858538			1.33357	0.402404	-0.627477	-1.20803			1.07169	0.370564	0.647308	0.432858			2.1019	1.29286	0.540083	1.69738	0.318186	0.109667
hsa-miR-21	5740	-0.155816	1.16899	0.199043	-1.67501	-1.2645	-1.89977	-0.200863	1.44027	0.130136	-1.65748	-1.04453	-2.06222	0.87003	2.71372	1.0944	0.316992	0.484804	0.239447	1.55938	0.347081	4.49285	0.107074
hsa-miR-297	6880
hsa-let-7i	9938	-0.171391	0.0795938	0.163482	-0.322614	-0.0153192	-0.0933914	-0.214768	0.0173304	0.0940741	-0.328801	-0.0270239	-0.153359	0.861685	1.01208	1.06738	0.796198	0.981443	0.899155	0.980383	0.892265	1.09876	0.340642
hsa-miR-130a	10138	-0.135592	0.0316282	0.401781	-0.341461	0.101025	-0.247486	-0.182808	-0.045321	0.335729	-0.347317	0.0677422	-0.316196	0.880987	0.969074	1.26201	0.786045	1.04808	0.803185	1.03736	0.879102	1.18002	0.330268
hsa-miR-146b-5p	10306	0.101245	1.40131	0.294345	-0.39047	-1.12682	-1.59562	0.0286294	1.74372	0.22678	-0.395467	-0.932379	-1.74081	1.02004	3.34898	1.17022	0.760243	0.523994	0.299202	1.84641	0.527813	3.49824	0.159532
hsa-miR-1	10916		-1.96553	-0.358344		2.7969	-2.03827		-2.65396	-0.435101		2.26362	-2.20858		0.158883	0.739642		4.80195	0.216347	0.449263	2.50915	0.17905	0.466817
hsa-miR-103	10919	0.0992892	0.0370336	0.289925	-0.163463	0.075271	-0.243639	0.0268837	-0.0382607	0.222298	-0.17244	0.046765	-0.31213	1.01881	0.973828	1.16659	0.887341	1.03295	0.805452	1.05308	0.90858	1.15904	0.177499
hsa-miR-107	10923	0.0624337	-0.123569	0.402974	-0.107777	-0.00588069	-0.283355	-0.00601921	-0.248036	0.336939	-0.11773	-0.0193359	-0.354099	0.995836	0.842042	1.26307	0.921636	0.986687	0.782358	1.03365	0.896894	1.15248	0.374584
hsa-miR-10b	10925	-1.4341	1.03812	0.305003	0.741302	-0.096943	0.295157	-1.34206	1.26933	0.237589	0.716461	-0.0935093	0.257233	0.394458	2.4105	1.17902	1.64315	0.93724	1.19518	1.32799	1.25852	1.0552	0.91644
hsa-miR-125a-5p	10928	0.402808	-0.230828	0.106179	-0.187524	0.00977311	0.110484	0.297852	-0.388135	0.0359637	-0.196078	-0.00658533	0.0620824	1.22931	0.764117	1.02524	0.87292	0.995446	1.04397	1.00622	0.970779	1.03651	0.817596
hsa-miR-130b	10936	0.288813	0.00757322	-0.309346		-0.237807	-0.105525	0.196082	-0.0767411	-0.385413		-0.208248	-0.166181	1.14558	0.948197	0.76556		0.865588	0.891199	0.953113	0.878393	1.08506	0.635134
hsa-miR-132	10937
hsa-miR-141	10946		-7.221						-9.51853						0.00136345					0.00136345			N/A
hsa-miR-142-3p	10947	-0.315106	1.40479	-0.948905	-0.0347445	-0.700312	-1.16993	-0.34307	1.74827	-1.03398	-0.0459782	-0.584974	-1.29097	0.788362	3.35956	0.488361	0.968633	0.666661	0.408675	1.54543	0.681323	2.26827	0.403309
hsa-miR-146a	10952	0.446479	1.42397	-0.311166	0.0528805	-0.777638	-0.847499	0.336839	1.77333	-0.387259	0.0401104	-0.647958	-0.950249	1.26299	3.41841	0.764581	1.02819	0.638183	0.517543	1.81533	0.727973	2.49367	0.259762
hsa-miR-147	10954
hsa-miR-148a	10955					0.229075						0.172044						1.12665			1.12665	N/A	N/A
hsa-miR-155	10964		0.892602		-0.512857	-0.878018	-0.794816		1.07926		-0.515707	-0.729721	-0.894577		2.11296		0.69945	0.60302	0.537905	2.11296	0.613458	3.44433	N/A
hsa-miR-16	10967	-1.00803	0.200677	0.32918	-0.340315	0.447299	-0.5206	-0.961683	0.175487	0.262105	-0.346191	0.349794	-0.604805	0.513457	1.12935	1.19923	0.786658	1.27438	0.65756	0.947343	0.906199	1.0454	0.893182
hsa-miR-181b	10972
hsa-miR-182	10975
hsa-miR-182*	10976
hsa-miR-183	10977		-0.044877	-0.39465		1.15952	-0.238291		-0.14525	-0.471918		0.929922	-0.306479		0.904222	0.721005		1.90517	0.808613	0.812614	1.35689	0.598878	0.430767
hsa-miR-191	10985	0.0679145	-0.30704	-0.0476735	-0.209245	-0.0737317	-0.191378	-0.00112617	-0.487682	-0.120055	-0.217419	-0.0746028	-0.256904	0.99922	0.71317	0.920152	0.860103	0.949604	0.836882	0.877514	0.882196	0.994693	0.96183
hsa-miR-193a-3p	10986	0.0359412	-0.537704	-0.155991	-0.461193	-0.179897	0.114679	-0.0296705	-0.78897	-0.229899	-0.464949	-0.161078	0.0665157	0.979644	0.578757	0.852695	0.724497	0.894356	1.04718	0.803699	0.888679	0.904374	0.602684
hsa-miR-193b	10987	0.277893	-0.561159	0.0941351	0.25475	0.0617333	-0.11291	0.186333	-0.819605	0.0237504	0.23844	0.035738	-0.173985	1.13787	0.566597	1.0166	1.17972	1.02508	0.886391	0.907021	1.0304	0.880265	0.558067
hsa-miR-194	10988	-1.39973	-1.42731	-2.8719	-2.29021	-1.59386	-2.56632	-1.31137	-1.95095	-2.98405	-2.26189	-1.3128	-2.76658	0.402937	0.258646	0.126389	0.208498	0.40254	0.146952	0.262658	0.252663	1.03956	0.932552
hsa-miR-196a	10990
hsa-miR-199a-3p/hsa-miR-199b-3p	10995	0.0162688	0.405124	0.6681	0.0182034	0.281853	-0.337793	-0.0472332	0.44253	0.605799	0.00604129	0.215033	-0.411626	0.967791	1.35899	1.52182	1.0042	1.16073	0.751776	1.28287	0.972234	1.3195	0.200759
hsa-miR-19a	10997	-0.193694	0.26768	0.138385	-0.236921	0.442791	-0.00581589	-0.234679	0.263004	0.0686237	-0.24461	0.346123	-0.0608151	0.849874	1.19997	1.04872	0.844044	1.27114	0.958722	1.03285	1.02464	1.00802	0.962197
hsa-miR-19b	10998	0.482718	0.142081	-0.0783767	-0.36167	0.319707	0.0747691	0.369191	0.0989493	-0.151191	-0.367171	0.245867	0.0243417	1.29163	1.07099	0.900507	0.775301	1.18581	1.01702	1.08771	0.992707	1.0957	0.594197
hsa-miR-200a	11000
hsa-miR-203	11004					0.189411	-0.682582					0.139736	-0.775976					1.1017	0.583994		0.842848	N/A	N/A
hsa-miR-204	11005
hsa-miR-206	11007						0.0416189						-0.0106893						0.992618		0.992618	N/A	N/A
hsa-miR-211	11011
hsa-miR-181a*	11013
hsa-miR-214	11014	0.471675	-0.281022	0.143709	-0.252089	-0.278438	-0.273113	0.359333	-0.453698	0.0740226	-0.259511	-0.241343	-0.343277	1.28283	0.730169	1.05265	0.835371	0.845957	0.788249	1.02188	0.823192	1.24137	0.285377
hsa-miR-215	11015						-2.96984						-3.193						0.109348		0.109348	N/A	N/A
hsa-miR-218	11018					0.907577						0.724707						1.65256			1.65256	N/A	N/A
hsa-miR-22	11020	0.237392	-0.430157	0.148494	-0.604002	-0.0795972	-0.192957	0.150176	-0.648494	0.0788751	-0.605254	-0.0793805	-0.258574	1.1097	0.637946	1.05619	0.657356	0.946464	0.835914	0.934615	0.813244	1.14924	0.517671
hsa-miR-220a	11021
hsa-miR-221	11022	0.945444	0.458159	1.17255	-0.277362	0.417585	-0.829908	0.782293	0.511803	1.11735	-0.284342	0.325592	-0.931661	1.71986	1.42583	2.16949	0.821116	1.25318	0.524255	1.77173	0.866183	2.04544	0.0402216
hsa-miR-222	11023	0.495013	-0.0236904	0.397353	-0.357283	-0.10523	-0.799587	0.380168	-0.117577	0.331239	-0.362861	-0.100259	-0.899619	1.30149	0.921735	1.25809	0.777621	0.932865	0.536028	1.16044	0.748838	1.54965	0.0688263
hsa-miR-223	11024	-0.260695	1.56333	0.43331	-0.260015	-0.403149	-1.15112	-0.294494	1.95535	0.367703	-0.267299	-0.342924	-1.2711	0.815358	3.87811	1.2903	0.830874	0.788442	0.414345	1.99459	0.677887	2.94236	0.242449
hsa-miR-26a	11030	-0.506369	0.0322959	-0.193096	-0.335389	0.184145	-0.019534	-0.513821	-0.0444489	-0.267526	-0.341351	0.135447	-0.0753114	0.700365	0.96966	0.830743	0.789302	1.09843	0.949137	0.833589	0.945624	0.881523	0.397506
hsa-miR-299-3p	11037
hsa-miR-299-5p	11038	0.83305	0.523819	1.10858	1.27901	-1.06934	-0.17321	0.681952	0.597567	1.05249	1.24474	-0.885561	-0.237706	1.60431	1.51316	2.0741	2.36976	0.541277	0.848093	1.73052	1.25304	1.38106	0.464756
hsa-miR-29a	11039	-0.00112015	-0.0497911	-0.255858	-0.419379	0.165598	0.00537737	-0.0627573	-0.151669	-0.331172	-0.423869	0.120339	-0.0489868	0.957433	0.900208	0.794891	0.745423	1.08699	0.966615	0.884177	0.933009	0.947662	0.682112
hsa-miR-29b	11040	0.169212	0.156522	0.277389	-0.347258	0.748704	-0.230028	0.0893075	0.117812	0.209586	-0.353012	0.595299	-0.297747	1.06386	1.08509	1.15636	0.782948	1.51079	0.813522	1.10177	1.03575	1.06374	0.79633
hsa-miR-29c	11041	0.3435	-0.223358	-0.0340475	-0.443138	0.562398	-0.0186602	0.244904	-0.378378	-0.106237	-0.447211	0.443547	-0.0743881	1.18501	0.769302	0.929008	0.73346	1.35994	0.949745	0.961108	1.01438	0.947481	0.820586
hsa-miR-302b	11043
hsa-miR-302c	11044
hsa-miR-302c*	11045		0.410199		-0.185389	-0.442849	0.0702729		0.449159		-0.193982	-0.375261	0.0195904		1.36524		0.87419	0.770966	1.01367	1.36524	0.886276	1.54043	N/A
hsa-miR-31	11052
hsa-miR-32	11053					1.25487						1.00759						2.01055			2.01055	N/A	N/A
hsa-miR-325	11058
hsa-miR-329	11061
hsa-miR-330-3p	11063	0.823852	-0.110585	-0.0985106	1.37626	-1.04617	-0.659624	0.673741	-0.231076	-0.171608	1.34029	-0.866685	-0.751715	1.5952	0.851999	0.887852	2.53202	0.548406	0.593897	1.11169	1.22477	0.907666	0.878993
hsa-miR-335	11065	-2.38152	0.315621	-0.444929	0.633329	0.108529	0.121703	-2.18787	0.325623	-0.522905	0.610382	0.0738545	0.0739388	0.219475	1.25321	0.695969	1.52666	1.05253	1.05259	0.722883	1.21059	0.597132	0.222454
hsa-miR-34b*	11073
hsa-miR-34c-5p	11074
hsa-miR-363	11077		0.726219	1.27535	-0.228953	-0.029241	0.436907		0.861937	1.2216	-0.236781	-0.0383637	0.407025		1.81748	2.33205	0.848637	0.973759	1.32595	2.07476	1.04945	1.977	0.030873
hsa-miR-365	11078	0.21517	-0.179143	0.767215	0.559691	0.463551	-0.0261548	0.130337	-0.320625	0.70631	0.538035	0.363032	-0.0823079	1.09455	0.800723	1.63163	1.45199	1.28613	0.944545	1.17563	1.22755	0.957703	0.86452
hsa-miR-371-3p	11083
hsa-miR-372	11084
hsa-miR-373	11085
hsa-miR-377	11091	0.114455	0.478844	0.112261		0.66881	-0.13655	0.0404228	0.538822	0.0421318		0.530223	-0.198966	1.02842	1.45279	1.02963		1.44415	0.871175	1.17028	1.15766	1.0109	0.966991
hsa-miR-378*	11092
hsa-miR-379	11093
hsa-miR-410	11102
hsa-miR-422a	11104		-1.12508	-0.496281		0.787646	-0.197331		-1.55618	-0.574981		0.627019	-0.263196		0.340051	0.671295		1.54437	0.83324	0.505673	1.18881	0.425362	0.223705
hsa-miR-378/hsa-miR-378c	11105	-1.36434	-1.1105	-1.79067	0.00530234	1.39445	-0.408517	-1.27978	-1.53714	-1.8876	-0.00663356	1.12128	-0.486362	0.411859	0.344568	0.270257	0.995413	2.1754	0.713823	0.342228	1.29488	0.264293	0.101451
hsa-miR-425*	11108
hsa-miR-432	11111
hsa-miR-448	11113
hsa-miR-489	11121
hsa-miR-491-5p	11123
hsa-miR-493*	11125
hsa-miR-502-5p	11134
hsa-miR-506	11138
hsa-miR-507	11139
hsa-miR-508-3p	11140
hsa-miR-509-3p	11141
hsa-miR-510	11142				0.497696	-0.865197	0.151072				0.477126	-0.719279	0.104973				1.39197	0.607401	1.07547		1.02495	N/A	N/A
hsa-miR-512-3p	11144
hsa-miR-515-3p	11148
hsa-miR-515-5p	11149
hsa-miR-516b	11151	0.0160702	0.220997	-0.00435954	0.246759	-0.263388	0.439693	-0.0474105	0.202028	-0.0761314	0.230589	-0.229084	0.409969	0.967672	1.15031	0.948598	1.17331	0.853176	1.32866	1.02219	1.11838	0.913994	0.566193
hsa-miR-517c	11154
hsa-miR-518a-3p	11155
hsa-miR-518e	11159
hsa-miR-519e	11164					1.10833						0.888223						1.85089			1.85089	N/A	N/A
hsa-miR-520a-3p	11165
hsa-miR-520b/hsa-miR-520c-3p	11166
hsa-miR-520d-3p	11168
hsa-miR-521	11171
hsa-miR-525-5p	11175	-0.0397488	0.0517403	-0.110969	0.254629	0.0295547	0.549192	-0.0972432	-0.0190511	-0.184243	0.238322	0.00952742	0.52568	0.934818	0.986882	0.880111	1.17962	1.00663	1.43961	0.933937	1.20862	0.77273	0.101312
hsa-miR-95	11181
hsa-miR-98	11182	0.00506401	0.0680038	0.654119	-0.208041	0.913602	-0.0316608	-0.0572363	0.00219187	0.591622	-0.216236	0.729614	-0.0881263	0.961103	1.00152	1.50694	0.860808	1.6582	0.940744	1.15652	1.15325	1.00284	0.992043
hsa-miR-99b	11184	0.536829	-0.254146	0.45376	-0.14182	0.165044	-0.318415	0.4175	-0.418592	0.38844	-0.151176	0.119888	-0.391149	1.33561	0.748154	1.30898	0.900516	1.08665	0.762522	1.13091	0.916563	1.23386	0.371828
hsa-miR-151-5p	11260	-0.0570163	0.45029	0.714819	-0.104848	0.41519	-0.330417	-0.112659	0.501525	0.653175	-0.114852	0.323641	-0.403832	0.924882	1.41571	1.57263	0.923477	1.25148	0.755848	1.30441	0.976937	1.3352	0.249718
hsa-miR-7-1*	11277
hsa-miR-517*	13130
hsa-miR-519e*	13132	0.267058	0.159647	0.222193	0.301402	0.190516	0.132297	0.176661	0.121894	0.153612	0.284274	0.140636	0.0851335	1.13026	1.08816	1.11235	1.2178	1.10239	1.06079	1.11026	1.12699	0.985153	0.747593
hsa-miR-520a-5p	13133
hsa-miR-518e*/hsa-miR-519a*/hsa-miR-519b-5p/hsa-miR-519c-5p/hsa-miR-522*/hsa-miR-523*	13137	-0.960067	-0.19009	-0.449671	0.16261	-0.094256	0.674975	-0.918863	-0.334924	-0.527715	0.147916	-0.0913206	0.658599	0.528926	0.792826	0.693653	1.10797	0.938663	1.57855	0.671801	1.20839	0.555946	0.0599944
hsa-miR-138	13140
hsa-miR-301a	13143	-0.0300263	-0.607131	0.738501	-1.19024	0.285939	-0.020819	-0.0885634	-0.879653	0.677191	-1.18121	0.218361	-0.0766694	0.940459	0.543498	1.59902	0.44098	1.16341	0.948244	1.02766	0.850879	1.20776	0.661886
hsa-miR-96	13147
hsa-miR-195	13148	-0.285087	0.15891	0.621256	-0.393879	0.249142	-0.343046	-0.31627	0.120931	0.558296	-0.398816	0.188389	-0.417178	0.803143	1.08744	1.47253	0.758481	1.13949	0.748888	1.12104	0.882286	1.2706	0.362958
hsa-miR-380*	13170
hsa-miR-429	13171
hsa-miR-18a*	13178
hsa-miR-455-5p	13179
hsa-miR-487a	13183
hsa-miR-10a	13485		0.326127	0.817313	1.53582	0.383547	0.236547		0.339347	0.757114	1.49705	0.297866	0.195298		1.26518	1.69011	2.82265	1.22933	1.14496	1.47764	1.73231	0.852991	0.747652
hsa-miR-493	14270
hsa-miR-539	14271
hsa-miR-542-3p	14272
hsa-miR-367	14280
hsa-miR-487b	14285	1.92455	0.856791	0.925312	0.41661	0.708316	-0.41971	1.6564	1.03249	0.866633	0.397462	0.562402	-0.49819	3.15228	2.04555	1.8234	1.31719	1.47673	0.707994	2.34041	1.1673	2.00497	0.0682124
hsa-miR-29c*	14300	1.16443		1.13942	-0.0920106	0.564105	-0.109196	0.977795		1.08376	-0.10224	0.444937	-0.17006	1.96945		2.11956	0.931585	1.36125	0.888806	2.0445	1.06055	1.92778	0.0166742
hsa-miR-361-5p	14301	0.43929	-0.274013	0.337276	0.0120543	-0.116381	-0.235674	0.330421	-0.444542	0.270315	0	-0.109342	-0.303714	1.25738	0.734818	1.20607	1	0.927011	0.810164	1.06609	0.912392	1.16846	0.429982
hsa-miR-374b	14302	-0.0136727	-0.0901686	1.07623	-0.28563	0.777416	-0.0468815	-0.0739636	-0.204409	1.01968	-0.292465	0.618686	-0.104211	0.950024	0.867894	2.02747	0.816506	1.53548	0.930314	1.28179	1.0941	1.17155	0.68845
hsa-miR-499-5p	14313					2.85949	-1.93994					2.31461	-2.10466					4.9747	0.232505		2.6036	N/A	N/A
hsa-miR-124	14328		2.03087			0.127879	-0.388641		2.56603			0.0896161	-0.465358		5.92179			1.06409	0.724291	5.92179	0.894189	6.62253	N/A
hsa-miR-569	14854
hsa-miR-581	14962
hsa-miR-649	15619
hsa-miR-551a	17272						0.321928						0.285523						1.21885		1.21885	N/A	N/A
hsa-miR-15b	17280	0.374195	0.27558	0.813998	-0.023665	0.677097	0.0393405	0.272308	0.273322	0.753752	-0.035093	0.536973	-0.0130969	1.20774	1.20859	1.68617	0.975969	1.45093	0.990963	1.3675	1.13929	1.20031	0.363798
ebv-miR-BART11-5p	17283
hsa-miR-616*	17289
hsa-miR-583	17295	-0.145581	0.0926799	-0.0464448	0.506747	-0.41127	0.502409	-0.191725	0.0344232	-0.118809	0.486019	-0.349539	0.476243	0.875558	1.02415	0.920947	1.40057	0.784835	1.39112	0.940218	1.19217	0.788657	0.293192
hsa-miR-548b-3p	17298
hcmv-miR-UL22A*	17299
hsa-miR-578	17302
ebv-miR-BART12	17306
hsa-miR-592	17312
kshv-miR-K12-3*	17315
hsa-miR-643	17325
hsa-miR-630	17327	-0.555467	0.141461	-0.260501	0.124984	-0.209885	0.370214	-0.557654	0.0981396	-0.33588	0.11095	-0.185504	0.336548	0.679406	1.07039	0.792301	1.07994	0.879342	1.26273	0.847366	1.074	0.788979	0.230744
ebv-miR-BART8*	17328	0.513813	0.570738	0.800673	0.670553	-0.493433	0.109025	0.396952	0.65885	0.740239	0.646953	-0.416464	0.0605407	1.31672	1.57882	1.67045	1.56586	0.749259	1.04286	1.522	1.11932	1.35975	0.198125
ebv-miR-BART9	17332
hsa-miR-618	17336
hsa-miR-660	17338
hsa-miR-708*	17347
hsa-miR-595	17349
hsa-miR-609	17353
hsa-miR-637	17354	-0.222938	0.075214	-0.228782	0.564274	-0.445836	-0.135238	-0.260787	0.0116097	-0.303714	0.542538	-0.377694	-0.19758	0.834633	1.00808	0.810164	1.45653	0.769667	0.872012	0.884292	1.03274	0.856261	0.541754
ebv-miR-BART16	17358					-0.829298	0.553185					-0.690038	0.529899					0.619838	1.44383		1.03183	N/A	N/A
ebv-miR-BART4	17359
hsa-miR-600	17377	0.767786	0.560387	0.405774	0.847997	-0.0990331	-0.00971328	0.623688	0.645331	0.339778	0.821285	-0.0952117	-0.0649336	1.54081	1.5641	1.26556	1.76698	0.936135	0.955989	1.45682	1.2197	1.19441	0.459461
hsa-miR-635	17391					0.555356	0.205404					0.437811	0.162388					1.35455	1.11914		1.23684	N/A	N/A
hsa-miR-603	17393
hsa-miR-651	17394
ebv-miR-BART2-5p	17402
hsa-miR-147b	17411
ebv-miR-BART10	17415
kshv-miR-K12-4-3p	17418
kshv-miR-K12-9	17419
hsa-miR-200c	17427		-3.68355	-4.61426	-2.96829	-2.12874	-2.75518		-4.89799	-4.75095	-2.92809	-1.74847	-2.96615		0.0335396	0.0371382	0.131389	0.297616	0.127967	0.0353389	0.185657	0.190345	0.129089
kshv-miR-K12-7	17437
hcmv-miR-UL36	17439
hsa-miR-632	17444
hsa-miR-610	17445
hsa-miR-580	17459
hsa-miR-657	17460
hsa-miR-151-3p	17463	0.673429	-0.278971	0.0868173	-0.442965	-0.0216305	-0.0601389	0.53945	-0.451018	0.0163296	-0.447042	-0.0321647	-0.11822	1.45342	0.731527	1.01138	0.733546	0.977952	0.921324	1.06544	0.877607	1.21403	0.446542
kshv-miR-K12-2	17470
hsa-miR-421	17474
hsa-miR-411	17482
kshv-miR-K12-6-3p	17488	-0.414549	-0.138174	-0.348363	0.427057	-0.692518	0.359846	-0.431848	-0.267113	-0.42498	0.407726	-0.578625	0.325592	0.741312	0.830981	0.744849	1.32659	0.669602	1.25318	0.772381	1.08312	0.713104	0.212868
hsa-miR-571	17490
sv40-miR-S1-5p	17492	0.492862	-0.132832	-0.224251	0.416431	-1.38415	-0.498042	0.378248	-0.260135	-0.29912	0.397286	-1.14198	-0.580967	1.29976	0.83501	0.812748	1.31703	0.453136	0.668516	0.982507	0.812893	1.20865	0.606997
hsa-miR-622	17493		-0.234465			-0.888134	-0.0674094		-0.392886			-0.737961	-0.125903		0.761605			0.599586	0.91643	0.761605	0.758008	1.00474	N/A
hsa-miR-601	17498
hcmv-miR-US5-1	17499
hsa-miR-590-5p	17503
hsa-miR-24	17506	0.0235305	-0.278358	0.385737	-0.619289	0.0825774	-0.224491	-0.0407503	-0.450217	0.31946	-0.620274	0.0527163	-0.291896	0.972149	0.731933	1.24786	0.650547	1.03722	0.816828	0.983982	0.834864	1.17861	0.468608
hcmv-miR-UL112	17508
ebv-miR-BART8	17509
ebv-miR-BART1-3p	17519
hcmv-miR-US5-2	17520
hcmv-miR-US25-2-3p	17529
hsa-miR-641	17530
ebv-miR-BART5	17532	0.129918	-0.124002	0.628107	0.326743	0.612285	0.1367	0.0542274	-0.248602	0.565243	0.309171	0.484181	0.0897859	1.0383	0.841712	1.47964	1.239	1.39879	1.06421	1.11988	1.234	0.907523	0.618813
hsa-miR-548a-3p	17535
hsa-miR-562	17536
ebv-miR-BART3*	17539
ebv-miR-BART1-5p	17541
hsa-miR-585	17546		0.874059		0.658578	-1.1293	-1.46057		1.05504		0.635187	-0.934396	-1.5981		2.07778		1.55314	0.523261	0.330312	2.07778	0.802238	2.58998	N/A
hsa-miR-617	17552		-0.0230361			-0.831018	-0.0691444		-0.116722			-0.691439	-0.127736		0.922281			0.619236	0.915266	0.922281	0.767251	1.20206	N/A
ebv-miR-BART6-3p	17561					-0.345169	0.092872					-0.295698	0.0434716					0.814678	1.03059		0.922635	N/A	N/A
ebv-miR-BHRF1-2*	17562
hsa-miR-644	17563
hsa-miR-629*	17566
kshv-miR-K12-1	17567
hsa-miR-563	17569
hsa-miR-589*	17570
kshv-miR-K12-11	17571
hsa-miR-613	17577
kshv-miR-K12-5	17578						1.08266						1.08941						2.12788		2.12788	N/A	N/A
ebv-miR-BART20-3p	17585
ebv-miR-BART3	17589
hsa-miR-604	17592
hsa-miR-650	17593
hsa-miR-587	17594
kshv-miR-K12-4-5p	17606
hsa-miR-425	17608						-0.44288						-0.522675						0.69608		0.69608	N/A	N/A
hsa-miR-555	17612
hsa-miR-645	17613
sv40-miR-S1-3p	17614
hcmv-miR-US25-2-5p	17619
ebv-miR-BART14	17623
hsa-miR-532-5p	17624
hsa-miR-627	17625
hsa-miR-575	17626
hsa-miR-588	17630
hcmv-miR-UL22A	17631
hsa-miR-567	17634
ebv-miR-BART20-5p	17636
hsa-miR-573	17641
ebv-miR-BHRF1-3	17646						0.142539						0.0959565						1.06877		1.06877	N/A	N/A
kshv-miR-K12-6-5p	17650
hsa-miR-558	17652
hsa-miRPlus-C1049	17653					3.15288						2.55358						5.87089			5.87089	N/A	N/A
ebv-miR-BART14*	17655
ebv-miR-BART18-5p	17657
hsa-miR-550*	17660
hsa-miR-552	17668
hsa-miR-152	17676	0.197273	-0.423542	0.345364	-0.447666	0.0666598	-0.426595	0.11436	-0.639853	0.278518	-0.451659	0.0397508	-0.505467	1.08249	0.641778	1.21295	0.731201	1.02794	0.704433	0.979074	0.82119	1.19226	0.477123
hsa-miR-92b	17718					0.258196	-0.248233					0.195763	-0.316985					1.14533	0.802746		0.974038	N/A	N/A
hsa-miR-192	17732					-2.39022	-3.6285					-1.96146	-3.88903					0.256768	0.0674972		0.162133	N/A	N/A
hsa-let-7b	17749	-0.169802	-0.223434	-0.326114	-0.224347	-0.327479	0.147762	-0.213349	-0.378477	-0.402417	-0.232256	-0.281288	0.101475	0.862533	0.769249	0.75659	0.851303	0.822856	1.07287	0.796124	0.915676	0.869438	0.235917
hsa-let-7f	17752					1.87558						1.51318						2.85438			2.85438	N/A	N/A
hsa-miR-29b-1*	17810
hsa-miR-570	17814
hsa-miR-875-3p	17817
hsa-miR-27a*	17818
hsa-miRPlus-C1066	17820
hsa-miR-490-5p	17822
hsa-miRPlus-A1025	17824
hsa-miR-338-5p	17825					-0.552701	0.774558					-0.46474	0.763831					0.724602	1.69799		1.2113	N/A	N/A
hsa-miRPlus-C1100	17841						-0.343954						-0.418137						0.74839		0.74839	N/A	N/A
hsa-miRPlus-A1087	17848	1.08423	-0.131006	2.51954		0.470582	0.378015	0.906199	-0.25775	2.48332		0.36876	0.344792	1.8741	0.836391	5.59181		1.29124	1.26997	2.76744	1.2806	2.16104	0.483309
hsa-miR-200c*	17851
hsa-miR-30d*	17853
hsa-miR-106b*	17854
hsa-miRPlus-A1073	17858
hsa-miR-934	17863	-0.621604	0.269252	-0.270321	0.0511787	0.361507	0.881266	-0.616698	0.265057	-0.345839	0.0384384	0.279914	0.876593	0.652162	1.20168	0.78685	1.027	1.21412	1.83603	0.880232	1.35905	0.64768	0.180112
hsa-miR-331-5p	17866
hsa-miR-628-5p	17870
hsa-miR-148a*	17872
hsa-miR-500	17875					-0.493583	0.373228					-0.416586	0.339733					0.749196	1.26552		1.00736	N/A	N/A
hsa-miRPlus-C1057	17880
hsa-miR-20b*	17882						-0.381865						-0.458198						0.727895		0.727895	N/A	N/A
hsa-miR-19b-1*	17883
hsa-miR-886-5p	17885	-1.43395	-0.660475	1.28076	-1.80034	-0.316088	1.07302	-1.34192	-0.949329	1.22709	-1.78061	-0.27201	1.07923	0.394494	0.517873	2.34094	0.291059	0.828165	2.11291	1.08444	1.07738	1.00655	0.993618
hsa-miR-301b	17886
hsa-let-7a*	17888
hsa-miRPlus-C1087	17892
hsa-miR-362-3p	17893
hsa-miR-99b*	17898	0.102795	0.0887803	0.425035	0.132591	0.212753	0.164177	0.0300134	0.0293296	0.359311	0.118424	0.158748	0.118822	1.02102	1.02054	1.28281	1.08555	1.11632	1.08585	1.10812	1.0959	1.01115	0.896203
hsa-miR-15b*	17902
hsa-miR-185*	17904	-0.0359005	-0.317297	-0.978343		0.00370455	0.464868	-0.0938076	-0.501079	-1.06383		-0.0115284	0.436572	0.937046	0.706578	0.47836		0.992041	1.35338	0.707328	1.17271	0.603155	0.122018
hsa-miR-873	17917
hsa-miR-222*	17918
hsa-miR-491-3p	17927	-0.984123	-1.37617	-1.74801	-1.56294	0.8033	0.0218243	-0.940338	-1.88416	-1.84433	-1.54738	0.63977	-0.0316068	0.521111	0.270902	0.278484	0.34213	1.55808	0.97833	0.356832	0.959514	0.371889	0.17
hsa-miR-181a-2*	17928
hsa-miRPlus-C1089	17932
hsa-miR-101*	17935
hsa-miR-16-1*	17936
hsa-miR-125a-3p	17942
hsa-miR-337-5p	17944
hsa-miR-192*	17946
hsa-miR-183*	17953	0.262213	0.411966	0.264967	0.467754	-0.874802	-0.0477711	0.172335	0.451468	0.196988	0.44771	-0.727102	-0.10515	1.12688	1.36743	1.1463	1.36387	0.604116	0.929708	1.21354	0.965899	1.25638	0.348135
hsa-miRPlus-C1110	17955	0.417533	-0.295298	-0.199012	-0.191338	-0.216951	-0.131605	0.310998	-0.472344	-0.273526	-0.199826	-0.19126	-0.19374	1.24057	0.720793	0.827295	0.870656	0.87584	0.874336	0.929551	0.873611	1.06403	0.741988
hsa-miRPlus-C1070	17957
hsa-miR-576-3p	17958
hsa-miR-629	17961		-0.038976			-0.913635	-0.566757		-0.137542			-0.758733	-0.65358		0.909066			0.591015	0.635701	0.909066	0.613358	1.48211	N/A
hsa-miR-186	18739	0.596141	0.265511	0.0201897	-0.0360946	0.192001	-0.0897763	0.470451	0.260171	-0.0512364	-0.0473047	0.141846	-0.149539	1.38554	1.19762	0.965109	0.967743	1.10332	0.901539	1.18276	0.990866	1.19366	0.229162
hsa-miR-450a	18847
hsa-miR-217	19016
hsa-miR-106b	19582	0.237621	-0.376793	-0.215808	-0.598726	0.0391858	0.0459678	0.15038	-0.578791	-0.290558	-0.600071	0.0173723	-0.00609361	1.10986	0.669524	0.817586	0.659721	1.01211	0.995785	0.865657	0.889207	0.973516	0.89829
hsa-miR-122	19583
hsa-miR-148b	19585	0.690305	-0.107658	0.321763	-0.234943	0.187991	0.149029	0.554516	-0.227253	0.254584	-0.242667	0.138579	0.102815	1.46868	0.85426	1.19299	0.845182	1.10082	1.07387	1.17198	1.00662	1.16427	0.444885
hsa-miR-17*	19588	0.780777	0.310788		-0.618409	0.115902	-0.288984	0.635285	0.31931		-0.619409	0.0798599	-0.360048	1.55325	1.24773		0.650938	1.05692	0.779138	1.40049	0.828997	1.68938	0.058811
hsa-miR-199b-5p	19591		0.967078	1.19253	-0.499859	0.505974	-0.332012		1.17654	1.13761	-0.502937	0.397587	-0.405517		2.26034	2.20017	0.705669	1.3173	0.754966	2.23026	0.925979	2.40854	0.0143463
hsa-miR-30a*	19595	0.802045		0.82338		0.517518	-0.210425	0.654273		0.763266		0.40699	-0.277033	1.57382		1.69733		1.32592	0.825287	1.63558	1.0756	1.52061	0.161987
hsa-miR-30d	19596	0.405855	-0.502547	0.158795	-0.225894	0.213907	-0.136553	0.300572	-0.743047	0.0893207	-0.233776	0.159688	-0.198969	1.23163	0.597476	1.06387	0.850406	1.11705	0.871173	0.964326	0.946208	1.01915	0.934819
hsa-miR-654-3p	21498
hsa-miR-891b	21501
hsa-miRPlus-E1031	21526	0.131253	-0.552883	-3.32815	-0.0836696	1.10523	-1.60906	0.0554194	-0.808796	-3.44674	-0.0940455	0.885704	-1.75502	1.03916	0.570858	0.0917125	0.936892	1.84767	0.296269	0.567244	1.02694	0.552362	0.432033
hsa-miRPlus-E1086	21576
hsa-miRPlus-E1130	21617
hsa-miRPlus-E1187	21670
hsa-miR-219-1-3p	21702
hsa-miR-759	23767
hsa-miR-34a	27217	0.557461	0.931699	0.594966	-0.608962	0.293207	0.0163539	0.435919	1.13033	0.531635	-0.610128	0.224281	-0.0373875	1.35277	2.18909	1.44557	0.655139	1.1682	0.974418	1.66248	0.932584	1.78265	0.0742839
hsa-miR-511	27229
hsa-miR-320a	27533	0.147259	-0.34759	-0.186497	-0.403054	-0.301793	-0.199624	0.0697089	-0.540646	-0.260834	-0.40783	-0.260366	-0.265619	1.0495	0.687463	0.834605	0.753756	0.834876	0.831842	0.857191	0.806825	1.06243	0.666418
hsa-miR-190	27536					2.25016						1.81829						3.52662			3.52662	N/A	N/A
ebv-miR-BART13	27537	0.644244	0.237078	0.160904	0.515515	-0.0966532	-0.148803	0.513395	0.223032	0.0914597	0.494633	-0.0932732	-0.211915	1.42741	1.16718	1.06545	1.40896	0.937394	0.863391	1.22001	1.06992	1.14029	0.498749
hsa-miR-198	27540	0.77117	-0.198906	0.118069	0.410519	-1.10208	-0.447525	0.626709	-0.346439	0.0480211	0.391478	-0.912225	-0.527583	1.54404	0.786523	1.03385	1.31174	0.531365	0.693716	1.12147	0.845606	1.32623	0.445049
hcmv-miR-UL70-3p	27541
hsa-miR-363*	27544
hsa-miR-373*	27545
hsa-miR-380	27546
hsa-miR-548d-3p	27549
hsa-miR-612	27551
hsa-miR-423-5p	27565	0.36233	0.0963313	-0.0951466	0.282985	-0.204805	0.124418	0.261715	0.0391925	-0.168197	0.26618	-0.181366	0.0768071	1.1989	1.02754	0.889954	1.20262	0.881867	1.05468	1.0388	1.04639	0.992746	0.955815
hsa-miR-744	27568	-0.246263	-0.0930506	0.0365508	-0.123069	-0.317263	-0.326515	-0.28161	-0.208174	-0.0346449	-0.132754	-0.272967	-0.399708	0.822672	0.865632	0.976272	0.912089	0.827616	0.758012	0.888192	0.832572	1.06681	0.432904
hsa-miR-615-3p	27672	-0.269767	0.215281	-0.0191723	0.274688	0.109515	0.459921	-0.302593	0.194562	-0.0911527	0.258029	0.0746581	0.431345	0.810794	1.14438	0.938772	1.19584	1.05311	1.34849	0.964648	1.19915	0.804444	0.143899
hsa-miR-15a	27720	-0.304616	0.165404	0.162623	-0.417536	0.219074	-0.205571	-0.333705	0.129413	0.0932029	-0.422058	0.163898	-0.271903	0.793496	1.09385	1.06674	0.746359	1.12031	0.828226	0.984693	0.898298	1.09618	0.592156
hsa-miR-574-5p	27740	-0.392315	0.179487	-0.629724	-1.16127	-0.375506	1.03888	-0.411999	0.147809	-0.710303	-1.15275	-0.320408	1.04315	0.751581	1.10789	0.611192	0.449766	0.800843	2.06073	0.823553	1.10378	0.746121	0.612557
hsa-miR-302d	27838
hsa-miR-891a	27961	0.504523	0.125557	0.087289	0.253117	0.236449	0.70305	0.388658	0.0773671	0.0168079	0.236836	0.17805	0.688267	1.30918	1.05509	1.01172	1.17841	1.13135	1.61135	1.12533	1.30704	0.860978	0.366796
hsa-miR-767-5p	28009
hsa-miR-10a*	28019
hsa-miR-890	28047	-0.540449	0.51823	0.4523	0.160369	0.558077	0.34865	-0.544246	0.590266	0.38696	0.145714	0.440027	0.313761	0.68575	1.50552	1.30764	1.10628	1.35663	1.24294	1.1663	1.23528	0.944158	0.801928
hsa-miR-30e	28191	-0.727575	0.178224	0.176958	-0.709851	1.04114	-0.168682	-0.711304	0.146159	0.10774	-0.709247	0.833499	-0.232921	0.610768	1.10662	1.07754	0.611639	1.782	0.85091	0.931642	1.08152	0.861421	0.721307
hsa-miRPlus-D1090	28250
hsa-miR-770-5p	28251
hsa-miRPlus-A1015	28302	0.416566	-0.478222	-0.580225	-0.0243255	-0.492398	0.0769296	0.310135	-0.711275	-0.660107	-0.0357419	-0.415621	0.0266247	1.23982	0.61078	0.632831	0.97553	0.749697	1.01863	0.827812	0.914618	0.90509	0.716122
hsa-miR-767-3p	28396
hsa-miR-1908	28431	-0.259155	0.171193	-0.258042	0.566223	-0.865717	0.228809	-0.293119	0.136976	-0.333387	0.544452	-0.719702	0.18712	0.816136	1.0996	0.793671	1.45847	0.607223	1.13849	0.903135	1.06806	0.845585	0.570278
hsa-miR-504	28480
hsa-miR-454*	28520
hsa-miRPlus-D1058	28534
hsa-miR-758	28759
hsa-miR-876-3p	28884
hsa-miR-888	28889
hsa-miR-455-3p	28950
hsa-miR-574-3p	28966	0.0746515	0.26117	0.180392	-0.0986588	0.121228	0.0600781	0.00488825	0.254501	0.111222	-0.108772	0.0841984	0.00881721	1.00339	1.19292	1.08014	0.927377	1.0601	1.00613	1.09215	0.997869	1.09449	0.233201
hsa-miR-708	29190					0.295126						0.225844						1.16946			1.16946	N/A	N/A
hsa-miR-582-3p	29328
hsa-miR-452	29379	0.0871233	0.0642864	-0.00563653	0.525774	0.295134	0.302385	0.0160226	-0.00266366	-0.0774264	0.504712	0.225851	0.264871	1.01117	0.998155	0.947747	1.41884	1.16947	1.20153	0.98569	1.26328	0.780263	0.0262809
hsa-miR-553	29460
hsa-miR-7	29490
hsa-miR-369-3p	29529
hsa-miR-199a-5p	29562	0.239299	-0.281523	0.0332159	-0.594185	-0.15957	-0.203168	0.151878	-0.454352	-0.0380267	-0.595609	-0.144521	-0.269363	1.11102	0.729838	0.973986	0.661765	0.90468	0.829686	0.93828	0.79871	1.17474	0.351938
hsa-miR-32*	29575	-0.71512	0.160523	-0.745374	-0.532866	-0.582375	1.13448	-0.700185	0.123038	-0.827582	-0.535365	-0.48891	1.14417	0.615493	1.08903	0.563473	0.689984	0.712563	2.2102	0.755997	1.20425	0.627775	0.445374
hsa-miR-374a*	29577
hsa-miR-656	29736
hsa-miR-144	29802	0.40524	-1.41684	-1.04457	-1.40676	0.603971	0.489846	0.300023	-1.93728	-1.13099	-1.39393	0.477409	0.462967	1.23116	0.261109	0.456602	0.380526	1.39224	1.37837	0.649625	1.05038	0.618466	0.420765
hsa-miR-9*	29852					-0.0925752	-0.144911					-0.0899515	-0.207801					0.939554	0.865856		0.902705	N/A	N/A
hsa-miR-340	29872	-0.0757765	-0.204568	-0.156416	-0.330147	0.10816	0.0883273	-0.129407	-0.353835	-0.230329	-0.336201	0.0735544	0.038669	0.914207	0.782501	0.85244	0.792124	1.05231	1.02717	0.849716	0.957199	0.887711	0.303777
hsa-miR-606	29883
hsa-miR-877	30033	-0.278095	-0.233972	-0.358194	-0.0824977	-0.404041	0.155431	-0.310028	-0.392241	-0.43495	-0.0928941	-0.343651	0.10958	0.806626	0.761945	0.73972	0.93764	0.788045	1.07891	0.76943	0.934866	0.823038	0.127557
hsa-miRPlus-C1114	30209
hsa-miRPlus-C1106	30317
hsa-miR-802	30442
hsa-miR-548a-5p	30493
hsa-miR-599	30592
hsa-miR-93	30687	0.297524	-0.238355	0.324486	-0.193958	0.326316	-0.0968445	0.203859	-0.397967	0.257346	-0.2024	0.25125	-0.157008	1.15178	0.758927	1.19528	0.869104	1.19024	0.896883	1.03533	0.985408	1.05066	0.786855
hsa-miRPlus-D1100	30768
hsa-miR-125b	30787	0.387388	0.0516306	0.211346	-0.180174	-0.0306247	-0.0101324	0.284085	-0.0191945	0.142612	-0.188858	-0.0394908	-0.0653765	1.21764	0.986784	1.1039	0.8773	0.972998	0.955696	1.10277	0.935331	1.17902	0.0831032
hsa-miR-101	31026	-0.043795	-0.206793	-0.0851324	-0.545161	0.223951	0.120526	-0.100855	-0.356741	-0.158042	-0.547445	0.16787	0.072694	0.93248	0.780927	0.896241	0.684231	1.1234	1.05168	0.869883	0.953103	0.912685	0.593034
hiv1-miR-N367	31038
hsa-miR-559	31076
hsa-miR-524-3p	31349
hsa-miR-561	31517
hsa-miR-145*	31867	0.752624	-0.799446	0.733267	-0.446597	0.502549	-0.0242821	0.610152	-1.13085	0.671884	-0.450609	0.394797	-0.0803289	1.52642	0.456647	1.59315	0.731734	1.31476	0.945842	1.19207	0.997445	1.19513	0.656453
hsa-miR-624	32095
hsa-miR-607	32190
hsa-miR-761	32608
hsa-miR-633	32711
hsa-miR-190b	32731
hsa-miR-620	32825	-0.338488	0.0934488	-0.779083	0.185395	-0.0526059	0.564108	-0.363944	0.0354275	-0.861766	0.170301	-0.0573952	0.541442	0.777037	1.02486	0.550279	1.12529	0.960998	1.45543	0.784059	1.18057	0.664134	0.118174
hsa-miR-342-3p	32884	0.146531	-0.109908	0.678253	-0.164067	0.116172	-0.47402	0.0690589	-0.230192	0.616095	-0.173033	0.0800806	-0.555582	1.04903	0.852521	1.53272	0.886976	1.05708	0.680383	1.14476	0.874812	1.30858	0.304876
hsa-miR-769-5p	32891					0.708739	0.555923					0.562746	0.532793					1.47708	1.44673		1.4619	N/A	N/A
hsa-miR-486-5p	32946	0.170033	-1.31157	-0.275592	-0.517029	0.596692	0.37965	0.0900402	-1.79977	-0.351184	-0.519807	0.47148	0.346519	1.0644	0.287221	0.78394	0.697465	1.38653	1.27149	0.711854	1.1185	0.636439	0.261811
hsa-miR-544	33043
hsa-miR-626	33407
hsa-miR-126*	33596	-2.26932	0.33536	0.312608	0.624704	0.771859	-0.3751	-2.08771	0.351406	0.2453	0.601908	0.61416	-0.451049	0.235254	1.2758	1.18534	1.51772	1.53067	0.731511	0.898799	1.25997	0.713352	0.44326
hsa-miR-449b	33668
hsa-miR-128	33902
hsa-miR-498	42442	-0.0841182	0.101679	0.192737	0.359589	-0.239693	0.225592	-0.136854	0.0461773	0.123741	0.341441	-0.209784	0.183721	0.9095	1.03253	1.08956	1.26702	0.864667	1.13581	1.01053	1.08917	0.927799	0.577415
hsa-miR-576-5p	42446					0.850125	0.596737					0.67791	0.575922					1.59982	1.49063		1.54523	N/A	N/A
hsa-miR-556-3p	42447
hsa-miR-517b	42450
hsa-miR-139-3p	42451
hsa-miR-138-2*	42454
hsa-miR-520f	42455
hsa-miR-323-5p	42457
hcmv-miR-US25-1*	42458						0.568304						0.545876						1.45991		1.45991	N/A	N/A
hsa-miR-223*	42460
hsa-miR-146b-3p	42461	-0.8873	-0.142262	-0.355173	-0.402019	0.0748041	1.08348	-0.853899	-0.272452	-0.431886	-0.406813	0.0463846	1.09028	0.553287	0.827911	0.741292	0.754288	1.03267	2.12916	0.707497	1.30537	0.541988	0.234428
ebv-miR-BART18-3p	42466
hsa-miR-129-5p	42467	-0.139924	-0.179881	-0.263677	0.753713	-0.376855	-0.255283	-0.186675	-0.321589	-0.339101	0.728655	-0.321507	-0.324435	0.878628	0.800188	0.790534	1.65709	0.800234	0.798611	0.823117	1.08531	0.758414	0.412995
hsa-miR-221*	42475
hsa-miR-374b*	42476
hsa-miR-324-5p	42477
hsa-miR-593*	42478
hsa-miR-485-5p	42480
hsa-miR-591	42482
hsa-miR-522	42483
ebv-miR-BART10*	42485
hsa-miR-149*	42486	-0.179329	-0.126248	-0.277186	0.516096	-0.609735	0.141903	-0.221854	-0.251536	-0.352801	0.495204	-0.511196	0.095284	0.857463	0.840002	0.783062	1.40952	0.701641	1.06828	0.826842	1.05981	0.780178	0.320521
hsa-miR-505*	42490	-0.372641	0.192962	0.0425937	0.1326	-0.291408	0.598704	-0.394435	0.165409	-0.0285168	0.118432	-0.251908	0.578	0.760787	1.12148	0.980428	1.08555	0.839785	1.49278	0.954233	1.13937	0.837507	0.44245
hsa-miRPlus-A1031	42492
hsa-miR-892b	42493
hsa-miR-181c	42496
hcmv-miR-UL70-5p	42497
hcmv-miR-US33-5p	42501
hsa-miR-362-5p	42503
hsa-miR-593	42504
hsa-miR-106a*	42508
hsa-miR-219-5p	42509
hsa-miR-136*	42512
hsa-miR-300	42513	-0.856962	-0.0125092	-0.441004	0.305959	-0.211294	0.27026	-0.826815	-0.102972	-0.518925	0.288751	-0.186652	0.230923	0.563772	0.931113	0.697892	1.22158	0.878642	1.17359	0.730926	1.09127	0.669793	0.0763703
hsa-miR-937	42514	0.921389	-0.443158		-0.324413	1.16022	0.482107	0.760818	-0.665476		-0.330568	0.930495	0.454789	1.69445	0.630481		0.795224	1.90593	1.37058	1.16247	1.35725	0.85649	0.75643
kshv-miR-K12-12	42516
ebv-miR-BART19-3p	42522	1.46937	-1.25866	-1.2971	-0.291207	-0.601641	0.0213935	1.25003	-1.73066	-1.38708	-0.297944	-0.504603	-0.032062	2.37847	0.301314	0.382338	0.813411	0.704854	0.978021	1.02071	0.832096	1.22667	0.796375
hsa-miR-26b*	42523
hsa-miR-21*	42524
hsa-miR-671-3p	42525
hsa-miR-296-3p	42528						0.0585542						0.00720686						1.00501		1.00501	N/A	N/A
hsa-let-7a-2*	42530		0.159689	0.126154	0.567652	0.358892	0.615146		0.121949	0.0562201	0.545856	0.277784	0.595376		1.0882	1.03974	1.45989	1.21233	1.51087	1.06397	1.39436	0.763053	0.0710773
hsa-miR-602	42531	0.20593	0.243699	0.233271	0.623904	-0.557063	-0.0852071	0.122088	0.231681	0.164846	0.601121	-0.468293	-0.14471	1.08831	1.1742	1.12105	1.5169	0.72282	0.904561	1.12785	1.04809	1.0761	0.757769
hsa-miR-22*	42532	0.268401	0.0280631	0.848658	-0.318499	0.59625	-0.156175	0.177859	-0.0499777	0.7889	-0.324758	0.47112	-0.219705	1.1312	0.965951	1.72776	0.798432	1.38619	0.858741	1.27497	1.01445	1.25681	0.43033
hiv1-miR-H1	42533
hsa-miR-661	42535
hsa-miR-196a*	42538		-0.0616619		0.352065	-0.330721	0.809007		-0.167174		0.334049	-0.28393	0.800235		0.890585		1.26055	0.821351	1.74139	0.890585	1.27443	0.698812	N/A
hsa-miR-933	42539	-0.292956	0.0743854	0.146775	-0.173201	0.218385	0.26265	-0.323295	0.0105273	0.0771315	-0.182007	0.163336	0.222882	0.799242	1.00732	1.05492	0.881476	1.11987	1.16706	0.953828	1.05614	0.903129	0.435619
hsa-miR-302a*	42541
hsa-miR-589	42542	1.95556	-0.0718905	1.46331	0.28764	0.793373	-0.174448	1.68408	-0.180535	1.41221	0.270754	0.631683	-0.239014	3.21335	0.882376	2.66144	1.20644	1.54937	0.847324	2.25239	1.20104	1.87536	0.224231
hsa-miR-608	42543
hsa-miR-582-5p	42544
ebv-miR-BART11-3p	42545
hsa-miR-19a*	42549
hsa-miR-516a-5p	42550	-0.0733564	0.300319	-0.226425	1.02542	-1.11313	-0.284775	-0.127247	0.305636	-0.301324	0.995593	-0.921225	-0.355601	0.915577	1.23596	0.811507	1.9939	0.52806	0.781544	0.987683	1.10117	0.896941	0.821077
hsa-miR-122*	42551
hsa-miR-216a	42553
hsa-miR-208b	42555	-4.32731	-6.21561	-5.4056	-3.55031	1.98892	-1.93107	-3.92499	-8.20531	-5.55345	-3.49991	1.6055	-2.09529	0.0658357	0.00338809	0.0212935	0.0883941	3.04301	0.234021	0.0301724	1.12181	0.0268962	0.319733
hsa-miR-889	42556
hsa-miR-624*	42557
hsa-miR-497*	42558
hsa-miR-105*	42562
hsa-miR-224	42566					0.572731	0.000507352					0.451963	-0.0541331					1.3679	0.963173		1.16554	N/A	N/A
hsa-miR-590-3p	42567
hsa-miR-194*	42570		0.446256			0.0404143	0.16299		0.496256			0.0183729	0.117568		1.41055			1.01282	1.0849	1.41055	1.04886	1.34484	N/A
hsa-miR-129*	42571						-0.0223678						-0.0783061						0.947169		0.947169	N/A	N/A
hsa-miR-154*	42572
hsa-miR-342-5p	42576
hsa-miR-501-3p	42578
hsa-miR-513a-5p	42581	0.190901	0.623981	-0.408834	-0.393652	-0.888911	0.414866	0.10867	0.728396	-0.486302	-0.398593	-0.738594	0.383733	1.07823	1.6568	0.713852	0.758598	0.599323	1.30471	1.14963	0.887545	1.29529	0.493093
hsa-miR-432*	42584
hsa-miR-18a	42588					0.302099	-0.165136					0.231524	-0.229174					1.17407	0.853123		1.0136	N/A	N/A
hsa-miR-202*	42590
hsa-miR-634	42591	-0.181123	0.371786	0.2266	0.469712	0.407838	0.671261	-0.223455	0.398985	0.158081	0.449633	0.317652	0.654674	0.856512	1.31858	1.1158	1.36569	1.2463	1.57426	1.09696	1.39542	0.786119	0.143852
hsa-miR-338-3p	42592	-2.02178	1.6084	-0.558644	-0.946677	-0.546829	0.624529	-1.86672	2.01421	-0.638222	-0.941921	-0.459956	0.605291	0.274197	4.03961	0.642504	0.520539	0.727008	1.52129	1.6521	0.922944	1.79003	0.587149
hsa-miR-572	42596
hsa-miR-452*	42598
hsa-miR-153	42599
hsa-miR-424*	42603
hsa-miR-653	42607
hsa-miR-942	42608
hsa-miR-135a*	42609						0.22842						0.18671						1.13816		1.13816	N/A	N/A
hcmv-miR-UL36*	42610
ebv-miR-BART19-5p	42613
hsa-miR-186*	42614
hsa-miR-135b*	42615
ebv-miR-BART7	42616
hsa-miR-541*	42617
hsa-miR-188-5p	42620
hsa-miR-579	42622
kshv-miR-K12-10b	42624
hsa-miR-212	42627					1.37736	0.290241					1.10736	0.252038					2.15451	1.19089		1.6727	N/A	N/A
hsa-miR-26a-1*	42628
hsa-miR-376c	42629
hsa-miR-140-3p	42630	0.309468	-0.68902	0.562197	-0.801996	-0.159748	-0.532083	0.214522	-0.986615	0.498404	-0.799777	-0.144666	-0.616938	1.16032	0.504661	1.41265	0.574438	0.904589	0.652053	1.02588	0.71036	1.44416	0.335357
hsa-miR-885-3p	42633
hsa-miR-541	42635
hsa-miR-23a*	42638						-0.00436474						-0.0592816						0.959742		0.959742	N/A	N/A
hsa-miR-145	42641	0.363462	-1.01129	0.489906	-0.126467	0.165727	0.0606076	0.262726	-1.40755	0.425095	-0.136093	0.120445	0.00937676	1.19974	0.376951	1.34266	0.90998	1.08707	1.00652	0.973118	1.00119	0.971962	0.931148
hcmv-miR-US4	42642
hsa-miR-17	42650	-0.565926	0.202119	0.499106	-0.586166	0.471475	-0.30564	-0.566991	0.17737	0.434425	-0.587732	0.369487	-0.377649	0.675023	1.13082	1.35137	0.665388	1.29189	0.769691	1.05241	0.908991	1.15777	0.633002
hsa-let-7c*	42653						0.54335						0.519507						1.43347		1.43347	N/A	N/A
hsa-miR-483-5p	42654	0.137629	0.628744	0.452767	0.241087	-0.753291	-0.525468	0.061112	0.734617	0.387433	0.225017	-0.628127	-0.609949	1.04327	1.66396	1.30806	1.16879	0.647016	0.65522	1.33843	0.823676	1.62495	0.107795
kshv-miR-K12-10a	42656
hsa-miR-144*	42660
hsa-miR-492	42661	0.442586	-0.0116523	-0.129825	0.81754	0.204153	0.430731	0.333364	-0.101853	-0.203364	0.791362	0.151744	0.400499	1.25995	0.931835	0.868523	1.73071	1.11091	1.31996	1.0201	1.38719	0.735371	0.168645
hsa-miR-220c	42662						-0.0157465						-0.0713091						0.951774		0.951774	N/A	N/A
hsa-miR-20a*	42663
hsa-miR-26a-2*	42666
hsa-miR-302b*	42667
hsa-miR-505	42669
hsa-miR-323b-5p	42672
hsa-miR-337-3p	42673					0.677638	0.864599					0.537414	0.858981					1.45137	1.81376		1.63256	N/A	N/A
hsa-miR-431*	42674
hsa-miR-495	42676	0.255042	0.48989	0.631728	0.401448	0.6688	-0.260064	0.165933	0.553249	0.568915	0.382567	0.530215	-0.329488	1.12189	1.46739	1.48341	1.30366	1.44414	0.795819	1.35756	1.18121	1.1493	0.485135
hsa-miR-642	42679	-0.543544	0.251814	-0.0941165	0.103199	0.285061	0.622141	-0.547009	0.24228	-0.167152	0.089547	0.217646	0.602767	0.684438	1.18286	0.890599	1.06404	1.16283	1.51863	0.919299	1.2485	0.736323	0.174955
hsa-miR-1307	42681
hsa-miR-25	42682	0.504677		-0.199706	-0.33812	0.358987	-0.0516977	0.388796		-0.274229	-0.344035	0.277861	-0.1093	1.3093		0.826892	0.787835	1.2124	0.927038	1.0681	0.975756	1.09463	0.727726
hsa-miR-922	42683
hsa-miR-615-5p	42690
hsa-miR-127-5p	42692
hsa-miR-326	42693	0.524914	0.861967	0.666697	0.547289	-0.239279	1.03054	0.406862	1.03925	0.604376	0.52585	-0.209447	1.03434	1.3258	2.05516	1.52032	1.43978	0.864869	2.04818	1.63376	1.45094	1.126	0.675311
hsa-miR-485-3p	42694	0.417694	0.840683	0.533564	0.83476	-0.32578	0.157016	0.311142	1.01145	0.469368	0.808281	-0.279905	0.111255	1.24069	2.01593	1.3845	1.75112	0.823645	1.08017	1.54704	1.21831	1.26982	0.418578
hsa-miR-943	42696	0.121176	-0.00156491	0.131264	0.954433	-1.13312	0.155115	0.0464235	-0.0886771	0.0614021	0.925855	-0.937509	0.109246	1.0327	0.940385	1.04348	1.89981	0.522134	1.07866	1.00552	1.16687	0.861726	0.708314
hsa-miR-631	42700						0.591211						0.570082						1.48461		1.48461	N/A	N/A
hsa-miR-30c-1*	42702		0.163661	0.378196	-0.0704732		-0.736931		0.127137	0.311812	-0.0810805		-0.833408		1.09212	1.24127	0.945349		0.561202	1.16669	0.753276	1.54883	0.182624
hsa-miR-490-3p	42703	-0.503382	-0.46778	-0.542481	-0.0947511	-0.0293575	0.445619	-0.511154	-0.697635	-0.621831	-0.104933	-0.0384585	0.416231	0.701661	0.616582	0.649845	0.929848	0.973695	1.33444	0.656029	1.07933	0.607814	0.0316016
hsa-miR-488	42704
hsa-miR-191*	42705
hsa-miR-99a	42708	0.105116	0.275986	0.519761	0.684914	0.319279	0.242126	0.0320855	0.273853	0.455371	0.661062	0.245517	0.201194	1.02249	1.20903	1.37113	1.58125	1.18552	1.14965	1.20089	1.30547	0.919887	0.574007
hsa-miR-1296	42710
hsa-miR-92b*	42717
hsa-miR-130a*	42718
hsa-miRPlus-C1099	42721
hsa-miR-195*	42723		-0.571017		-0.192645	-0.278408	0.794761		-0.832482		-0.20111	-0.241318	0.785181		0.561562		0.869881	0.845972	1.72331	0.561562	1.14639	0.489854	N/A
hsa-miR-34b	42724	0.63421	-0.202539	0.0518603	-0.23283	0.108519	-0.141627	0.504437	-0.351184	-0.0191197	-0.24059	0.0738464	-0.204331	1.41857	0.78394	0.986835	0.846399	1.05252	0.867941	1.06312	0.922286	1.1527	0.51667
hsa-miR-34c-3p	42729
hsa-miR-423-3p	42730	0.240809	0.0238044	0.0183889	-0.189703	0.0188623	-0.329649	0.153226	-0.0555403	-0.0530625	-0.19822	0.000818154	-0.40302	1.11205	0.962234	0.963888	0.871625	1.00057	0.756273	1.01273	0.876155	1.15587	0.188641
hsa-miR-532-3p	42732
hsa-miR-2110	42734
hsa-miR-148b*	42736
hsa-miR-340*	42738
hsa-miR-339-5p	42739	0.455619	0.29763	0.57267	-0.0331494	0.113898	-0.176531	0.345	0.302124	0.509025	-0.0444111	0.0782281	-0.241216	1.27015	1.23296	1.42309	0.969686	1.05572	0.846032	1.30873	0.957146	1.36733	0.0139623
hsa-let-7f-2*	42742
hsa-let-7e*	42743
hsa-miR-23a	42744	0.0499175	-0.203781	0.508737	-0.37612	0.14456	-0.0997137	-0.0171931	-0.352806	0.444191	-0.381368	0.103203	-0.16004	0.988153	0.783059	1.36055	0.767709	1.07416	0.895	1.04392	0.912288	1.14429	0.528544
hsa-miR-647	42746	0.437173	-0.195434	0.630826	0.181941	0.478552	-0.345264	0.328531	-0.341904	0.568	0.166908	0.375251	-0.419521	1.25573	0.788999	1.48247	1.12265	1.29707	0.747673	1.17573	1.0558	1.1136	0.669327
hsa-miR-93*	42747
hsa-miR-659	42749	0.461087	-0.0323852	0.144386	0.59529	-0.683707	-0.09744	0.349881	-0.128934	0.074709	0.573009	-0.571449	-0.157637	1.27446	0.914507	1.05315	1.48762	0.672941	0.896492	1.0807	1.01902	1.06053	0.827151
hsa-miR-636	42750
hsa-miR-720	42751	0.199089	0.0944463	-0.227449	0.373969	0.177457	0.304031	0.11598	0.0367305	-0.302362	0.355569	0.129999	0.26661	1.08371	1.02579	0.810923	1.27949	1.09429	1.20298	0.973474	1.19225	0.816499	0.0913049
hsa-miR-586	42754
hcmv-miR-US33-3p	42755
hsa-miR-548d-5p	42756
hsa-miR-619	42757
hsa-miR-640	42758					0.173127	1.20299					0.126472	1.21657					1.09162	2.32394		1.70778	N/A	N/A
hsa-miR-557	42760	0.871142	0.0765734	0.46616	0.598588	-0.464959	0.175511	0.71596	0.0133852	0.401015	0.576249	-0.393271	0.130799	1.64258	1.00932	1.32044	1.49097	0.761402	1.0949	1.32411	1.11576	1.18674	0.496809
hsa-miR-675	42761	0.926725	0.589535	0.362746	1.04212	-0.951052	-0.316087	0.765582	0.683403	0.296144	1.01201	-0.78921	-0.388688	1.70006	1.60592	1.22786	2.01672	0.578661	0.763824	1.51128	1.11973	1.34968	0.455337
hsa-miR-412	42764
hsa-miR-554	42766
hsa-let-7b*	42769	0.768235	0.0952979	0.218171	0.187911	0.651921	0.412457	0.624089	0.0378428	0.149533	0.172773	0.516466	0.381188	1.54124	1.02658	1.10921	1.12722	1.43045	1.30241	1.22568	1.28669	0.952576	0.754491
hsa-miR-877*	42771
hsa-miR-566	42772
ebv-miR-BART17-3p	42773
kshv-miR-K12-9*	42774
hsa-miR-187*	42775	0.914625	0.189907	0.367345	0.584656	-0.125318	-0.159516	0.754779	0.161419	0.300808	0.562562	-0.116622	-0.223235	1.68737	1.11839	1.23183	1.47689	0.922345	0.856643	1.34586	1.08529	1.24009	0.377128
hsa-miR-938	42776		1.35795			-0.0715689	1.18975		1.68709			-0.0728412	1.20258		3.22007			0.950764	2.30151	3.22007	1.62613	1.9802	N/A
hsa-miR-548c-5p	42777
hsa-let-7g*	42778
hsa-miRPlus-A1065	42780						-0.3919						-0.468803						0.722564		0.722564	N/A	N/A
hsa-miR-551b*	42781	-0.0166875	0.46118	0.160518	0.385681	-0.404983	0.660045	-0.0766551	0.51575	0.0910684	0.367075	-0.344418	0.642821	0.948254	1.42974	1.06516	1.28974	0.787626	1.56138	1.14772	1.21291	0.946247	0.820449
hcmv-miR-UL148D	42782	0.658009	0.48283	0.351842	0.805956	0.248405	0.479127	0.525684	0.544028	0.285086	0.779981	0.187789	0.45164	1.43962	1.45804	1.21848	1.71711	1.13902	1.36759	1.37205	1.40791	0.974529	0.85565
hsa-miR-197	42783	0.472604	0.330692	0.422292	0.186972	0.442153	-0.202468	0.360163	0.345309	0.356529	0.171851	0.345603	-0.268624	1.28357	1.27042	1.28034	1.1265	1.27068	0.830111	1.27811	1.07577	1.1881	0.19388
hsa-miR-411*	42784
hsa-miR-188-3p	42786
hsa-miR-130b*	42787
hsa-miR-924	42788
hsa-miR-15a*	42789
hsa-miR-548b-5p	42791
hsa-miR-29b-2*	42792
hsa-miRPlus-A1072	42793	0.0276056	0.0590222	0.000532717	0.213977	-0.472981	0.241953	-0.0371122	-0.00953966	-0.0711702	0.198383	-0.399805	0.201011	0.974604	0.993409	0.951866	1.14741	0.757961	1.1495	0.973293	1.01829	0.955809	0.748002
kshv-miR-K12-3	42795	-0.186359	0.266935	0.133124	0.304799	-0.59273	-0.0556592	-0.228131	0.262031	0.0632889	0.287612	-0.497345	-0.113486	0.85374	1.19917	1.04484	1.22062	0.708409	0.924352	1.03258	0.951126	1.08564	0.672581
hsa-miR-92a-2*	42801
hsa-miR-886-3p	42806	1.22043	-0.355109	1.45229	-0.685896	-0.149018	0.590359	1.02779	-0.550468	1.40104	-0.685713	-0.135926	0.569183	2.0389	0.682798	2.64091	0.621699	0.910086	1.48368	1.78754	1.00516	1.77837	0.283466
hsa-miR-663	42807
hsa-miR-874	42808	1.07733	0.339779	0.297785	1.01036	-0.342558	-0.0258615	0.900032	0.357178	0.230268	0.980805	-0.293571	-0.0819979	1.86611	1.28092	1.17305	1.97357	0.81588	0.944748	1.44003	1.24473	1.1569	0.669656
hsa-miR-149	42810
hsa-miR-542-5p	42811
hsa-miR-508-5p	42812	1.3767	0.777955	1.48784		0.419475	-0.063044	1.1673	0.929513	1.43708		0.327131	-0.12129	2.24591	1.90463	2.70773		1.25452	0.919365	2.28609	1.08694	2.10323	0.0346189
hsa-miR-941	42814
hsa-miR-597	42818					1.57702						1.26999						2.4116			2.4116	N/A	N/A
hsa-miR-27b*	42823	0.798404		0.313946		0.788482	-0.785518	0.651022		0.246657		0.6277	-0.884752	1.57028		1.18646		1.5451	0.541581	1.37837	1.04334	1.32111	0.596507
ebv-miR-BART9*	42824
hsa-miR-888*	42825	0.0808357	0.12571	0.0437712	0.251852	0.605102	0.609358	0.0104093	0.0775662	-0.0273228	0.235593	0.478331	0.589259	1.00724	1.05524	0.981239	1.17739	1.39313	1.50447	1.01457	1.35833	0.746925	0.0250648
hsa-miR-652	42827		0.564785			1.13997	-0.0757282		0.651075			0.913998	-0.134694		1.57034			1.88426	0.910863	1.57034	1.39756	1.12363	N/A
hsa-miR-769-3p	42828
hsa-miR-127-3p	42829
hsa-miR-638	42832	0.263302	0.17156	0.185407	0.641229	-1.03175	-0.553274	0.173307	0.137454	0.116308	0.618143	-0.854942	-0.639332	1.12764	1.09996	1.08396	1.5349	0.552888	0.64201	1.10385	0.909932	1.21312	0.570039
hsa-miR-219-2-3p	42834
hsa-miR-577	42837
hsa-miRPlus-C1076	42838	1.36874	0.491019	0.74709	1.05736	-0.491133	0.142549	1.1602	0.554724	0.685901	1.02698	-0.414591	0.0959672	2.23488	1.46889	1.60871	2.03775	0.750232	1.06878	1.77082	1.28559	1.37744	0.344582
hsa-miR-135a	42839					0.174479	0.113534					0.127573	0.0653056					1.09245	1.04631		1.06938	N/A	N/A
hsa-miR-654-5p	42843
hsa-miR-125b-2*	42845					0.508759	0.0182644					0.399856	-0.0353687					1.31938	0.975782		1.14758	N/A	N/A
hsa-miR-497	42847	1.68268		1.19523		0.362851	-0.294058	1.44046		1.14035		0.281009	-0.365409	2.71407		2.20435		1.21504	0.776249	2.45921	0.995646	2.46997	0.0489516
hsa-miR-1180	42848
hsa-miR-150*	42850
hsa-miR-760	42852
hsa-miR-433	42853
ebv-miR-BART6-5p	42855
hsa-miR-892a	42858
hsa-miR-675*	42859
hsa-miR-181a	42865	0.790661	0.342504	0.354834	-0.362523	0.19046	-0.0895838	0.64411	0.360738	0.288121	-0.36801	0.14059	-0.149335	1.56277	1.28408	1.22105	0.774851	1.10236	0.901666	1.35597	0.926291	1.46387	0.0387913
hsa-miR-451	42866	-0.420211	-0.647041	-0.266763	-0.294251	0.824481	0.44354	-0.436903	-0.931782	-0.34223	-0.300935	0.657022	0.414034	0.738719	0.52421	0.788821	0.811726	1.57682	1.33241	0.683917	1.24032	0.551404	0.0810815
hsa-miR-936	42869	-0.154054	0.243955		0.611872	0.307603	0.664544	-0.19929	0.232015		0.5893	0.236007	0.647576	0.870979	1.17447		1.50452	1.17773	1.56653	1.02273	1.41626	0.722132	0.133412
hsa-miR-616	42870
hsa-miR-138-1*	42872	0.489086	0.522863	0.678949	-0.0478666	1.01269	0.104984	0.374877	0.596318	0.616801	-0.0588702	0.810321	0.0562712	1.29673	1.51185	1.53347	0.960016	1.7536	1.03977	1.44735	1.25113	1.15683	0.497633
hsa-miR-944	42873
hsa-miR-16-2*	42874
ebv-miR-BART13*	42882
hsa-miR-376a*	42885
hsa-miR-331-3p	42887	0.295529	-0.448655	0.386284	-0.50146	0.0807373	-0.203215	0.202078	-0.672656	0.320014	-0.50451	0.0512174	-0.269414	1.15035	0.627351	1.24834	0.7049	1.03614	0.829657	1.00868	0.856898	1.17713	0.520248
hsa-miR-379*	42889
hsa-miR-450b-3p	42892
hsa-miR-450b-5p	42896
ebv-miR-BART15	42897
hsa-miR-124*	42898	0.832898	0.442747	0.29887	1.47375	-0.227894	0.0628474	0.681817	0.491673	0.231369	1.43607	-0.200173	0.0117436	1.60416	1.40607	1.17395	2.70583	0.870446	1.00817	1.39473	1.52815	0.91269	0.835759
hsa-miR-377*	42899
hsa-miR-185	42902	0.446855	0.122848	-0.159544	-0.606698	-0.0354707	-0.0595718	0.337175	0.0738283	-0.233501	-0.607903	-0.043438	-0.117621	1.26328	1.05251	0.850568	0.65615	0.97034	0.921706	1.05545	0.849399	1.24259	0.252011
hcmv-miR-US25-1	42905
ebv-miR-BHRF1-1	42906	0.0871392	0.115562	0.124802	0.4482	-0.247764	-0.345073	0.0160368	0.0643115	0.0548493	0.428499	-0.216358	-0.419319	1.01118	1.04559	1.03875	1.34583	0.860735	0.747778	1.03184	0.984782	1.04778	0.810511
hsa-miR-339-3p	42912
hsa-miR-551b	42917	1.13052	0.750607	0.67975	0.217231	0.348526	0.333055	0.94752	0.893791	0.617613	0.201579	0.26934	0.29728	1.92855	1.85805	1.53433	1.14996	1.20526	1.22883	1.77365	1.19468	1.48462	0.00941958
hsa-miR-19b-2*	42918
hsa-miR-30c	42923	-0.280889	-0.363516	0.1138	-0.52862	0.432001	-0.274866	-0.312522	-0.561449	0.0436926	-0.531194	0.337333	-0.345129	0.805233	0.677621	1.03075	0.691982	1.26342	0.787237	0.837868	0.914213	0.916491	0.728094
hsa-miR-409-5p	42925
hsa-miR-92a-1*	42926
hsa-miR-25*	42929	-0.311732	0.243158	-0.23418	0.17492	-0.211976	0.299589	-0.340058	0.230975	-0.309189	0.16001	-0.187207	0.261916	0.790009	1.17363	0.807096	1.11729	0.878304	1.19907	0.923578	1.06489	0.867299	0.421264
hsa-miR-920	42932	-0.993498	0.0804981	-0.800431	-0.353233	-0.376083	0.762684	-0.948708	0.0185116	-0.883414	-0.358882	-0.320878	0.751283	0.518096	1.01291	0.542083	0.779769	0.800582	1.68329	0.691031	1.08788	0.635209	0.306163
hsa-miR-345	42934
hsa-miR-876-5p	42940
hsa-miR-218-1*	42941
hsa-miR-134	42942
hsa-miR-564	42944
hsa-miR-486-3p	42946
hsa-miR-155*	42949
hsa-miR-24-2*	42950			1.09457			0.0805313			1.03828			0.0304308			2.05378			1.02132	2.05378	1.02132	2.01091	N/A
ebv-miR-BHRF1-2	42951	-0.670559	-0.326104	-0.150609	0.349084	-0.778811	0.44588	-0.660403	-0.512582	-0.224441	0.33112	-0.648914	0.416507	0.632702	0.700967	0.855927	1.25799	0.63776	1.33469	0.729865	1.07681	0.677801	0.206426
ebv-miR-BART7*	42954					0.377649	1.42952					0.293062	1.45595					1.22524	2.74337		1.98431	N/A	N/A
hsa-miR-545*	42956
hsa-miR-323-3p	42957
hsa-miR-628-3p	42958	-0.765259	0.142343	-0.361614	0.404163	-0.609778	0.618971	-0.744947	0.099292	-0.438418	0.385234	-0.511231	0.599417	0.59669	1.07125	0.737944	1.30607	0.701624	1.5151	0.80196	1.17427	0.682946	0.256622
hsa-miR-514	42959
hsa-miR-513a-3p	42960					1.38284	1.2817					1.11182	1.29974					2.16119	2.46185		2.31152	N/A	N/A
hsa-miR-193b*	42962	-0.236226	0.264836	-0.061458	0.248722	-0.370226	0.342294	-0.272649	0.25929	-0.134034	0.232518	-0.316108	0.307044	0.827798	1.19689	0.91128	1.17488	0.803234	1.23717	0.978656	1.07176	0.913127	0.624037
hsa-miR-7-2*	42964					0.415939	0.449694					0.324251	0.420537					1.25201	1.33843		1.29522	N/A	N/A
hsa-miR-424	42965		0.376559			0.14564	0.0382174		0.405219			0.104083	-0.0142837		1.32429			1.07481	0.990148	1.32429	1.03248	1.28263	N/A
hsa-miR-370	42967
hsa-miR-202	42968
hsa-miR-10b*	42969
hsa-miR-744*	42970
hsa-miR-96*	42971
hsa-miRPlus-E1200	45587		-0.0267873	-1.22889		-0.627767	1.19754		-0.121622	-1.31791		-0.525883	1.21081		0.919154	0.401115		0.694534	2.31467	0.660135	1.5046	0.438743	0.425377
hsa-miRPlus-F1155	45614	-0.151477	0.305173	-0.146554	0.19517	-0.70269	0.612671	-0.196989	0.311976	-0.220328	0.179905	-0.586911	0.59276	0.872369	1.24141	0.85837	1.13281	0.665767	1.50813	0.990715	1.10224	0.898824	0.704872
hsa-miR-548f	45736
hsa-miR-302f	45745
hsa-miR-302e	45764					1.74565						1.40735						2.65249			2.65249	N/A	N/A
hsa-miR-1279	45775
hsa-miRPlus-F1199	45804
hsa-miRPlus-E1183	45877
hsa-miRPlus-E1184	45883
hsa-miRPlus-E1285	45891	0.128715	0.493796	-0.0372908	-0.117346	-0.710671	0.718792	0.0531537	0.558351	-0.109526	-0.127132	-0.593411	0.704902	1.03753	1.47258	0.926892	0.91565	0.662774	1.63003	1.14567	1.06949	1.07123	0.830807
hsa-miRPlus-E1008	45923
hsa-miR-1292	45936
hsa-miRPlus-F1030	46089
hsa-miR-1249	46210
hsa-miRPlus-E1148	46212
hsa-miR-1250	46214
hsa-miR-1301	46215
hsa-miRPlus-E1083	46216
hsa-miRPlus-F1185	46219
hsa-miRPlus-F1209	46220
hsa-miR-519d	46221					1.12041	0.992431					0.89807	0.994065					1.86357	1.99179		1.92768	N/A	N/A
hsa-miR-1228*	46222
hsa-miR-1306	46223
hsa-miRPlus-E1094	46224
hsa-miRPlus-E1079	46225
hsa-miRPlus-E1181	46226
hsa-miR-320c	46228	0.411294	-0.105839	0.0795366	-0.273483	-0.161251	-0.091165	0.305428	-0.224878	0.00894638	-0.280531	-0.14589	-0.151006	1.23578	0.855668	1.00622	0.823288	0.903822	0.900622	1.03256	0.87591	1.17884	0.240038
hsa-miRPlus-E1051	46229
hsa-miRPlus-E1180	46230						1.3867						1.4107						2.65867		2.65867	N/A	N/A
hsa-miR-519b-3p	46231
hsa-miRPlus-E1138	46232
hsa-miRPlus-E1048	46234
hsa-miR-524-5p	46235
hsa-miRPlus-E1107	46238
hsa-miRPlus-F1130	46241
hsa-miRPlus-E1275	46242
hsa-miRPlus-F1035	46244
hsa-miRPlus-E1195	46245
hsa-miR-1226*	46246
hsa-miRPlus-E1234	46247
hsa-miR-1261	46248		-0.650247			-0.0819263	0.302923		-0.93597			-0.0812776	0.26544		0.522691			0.94522	1.202	0.522691	1.07361	0.486853	N/A
hsa-miRPlus-F1028	46250
hsa-miRPlus-F1043	46252	0.40346	0.195433	0.280368	0.240577	0.210579	0.0337101	0.298434	0.168637	0.212606	0.224516	0.156978	-0.0190467	1.22981	1.124	1.15878	1.16839	1.11495	0.986885	1.17086	1.09007	1.07411	0.263841
hsa-miRPlus-F1049	46253
hsa-miRPlus-E1132	46254
hsa-miRPlus-E1238	46256	-0.14269	0.414403	-0.21519	-0.251289	-0.729236	0.518837	-0.189145	0.45465	-0.289932	-0.258726	-0.608533	0.493603	0.877125	1.37045	0.817941	0.835826	0.655863	1.40796	1.02184	0.966549	1.0572	0.856374
hsa-miRPlus-E1125	46257
hsa-miR-1184	46258	0.848632	0.878743	0.412143	1.13985	-0.681599	-0.758414	0.695864	1.06116	0.346237	1.10802	-0.569731	-0.85611	1.61985	2.08661	1.27124	2.1555	0.673742	0.55244	1.65923	1.12723	1.47196	0.401128
hsa-miR-885-5p	46259		0.380245			0.258707	0.604786		0.410033			0.19618	0.584428		1.32872			1.14566	1.49944	1.32872	1.32255	1.00466	N/A
hsa-miRPlus-F1087	46260
hsa-miRPlus-F1126	46262
hsa-miRPlus-E1236	46263	0.286417	-0.155875		1.63198	-0.150776	-0.0398355	0.193943	-0.290233		1.59152	-0.137358	-0.0967648	1.14389	0.81777		3.01367	0.909183	0.935128	0.980828	1.61933	0.605702	0.532706
hsa-miR-298	46264						0.412577						0.381314						1.30253		1.30253	N/A	N/A
hsa-miRPlus-F1253	46265						1.02066						1.02389						2.0334		2.0334	N/A	N/A
hsa-miR-1825	46266
hsa-miRPlus-F1213	46267
hsa-miR-1200	46272
hsa-miRPlus-F1166	46273	-0.305584	0.115239	0.166117	0.056719	0.207281	0.555716	-0.334569	0.06389	0.0967464	0.0438815	0.154292	0.532574	0.793021	1.04528	1.06936	1.03088	1.11288	1.44651	0.96922	1.19676	0.809873	0.215549
hsa-miR-3187	46274
hsa-miR-1251	46275
hsa-miRPlus-F1229	46277
hsa-miRPlus-F1210	46278
hsa-miRPlus-E1053	46280		-0.182114		0.269127	-0.263063	0.0129079		-0.324506		0.252565	-0.228819	-0.041029		0.798572		1.19132	0.853333	0.971961	0.798572	1.00554	0.794172	N/A
hsa-miR-1291	46281
hsa-miRPlus-E1177	46282
hsa-miRPlus-F1243	46290	0.270217	0.590458	0.836364	0.561521	0.445859	-0.0121537	0.179481	0.684608	0.776432	0.539833	0.348621	-0.0675125	1.13248	1.60727	1.71289	1.4538	1.27334	0.954282	1.48421	1.22714	1.20948	0.327443
hsa-miR-1274a	46292	0.63873	0.450368	0.784653	0.449849	0.601688	-0.266163	0.508473	0.501626	0.723994	0.430119	0.47555	-0.335933	1.42254	1.41581	1.65175	1.34734	1.39045	0.792272	1.4967	1.17669	1.27196	0.198117
hsa-miRPlus-F1088	46294
hsa-miR-1286	46295
hsa-miRPlus-F1036	46296
hsa-miRPlus-F1041	46297
hsa-miRPlus-F1180	46298
hsa-miR-34a*	46299
hiv1-miR-TAR-3p	46300
hsa-miR-621	46301
hsa-miRPlus-F1200	46302
hsa-miRPlus-F1228	46304
hsa-miRPlus-F1162	46308
hsa-miR-1226	46309
hsa-miRPlus-F1040	46311
hsa-miRPlus-E1106	46312						0.692461						0.677077						1.5989		1.5989	N/A	N/A
hsa-miRPlus-E1049	46318					1.03841	0.298245					0.831275	0.260496					1.77926	1.19789		1.48857	N/A	N/A
hsa-miR-31*	46320
hsa-miR-1245	46321
hsa-miR-320b	46324	0.372925	-0.20549	0.0290981	-0.271577	-0.20408	-0.153211	0.271173	-0.355039	-0.0422025	-0.278658	-0.180776	-0.216572	1.20679	0.781849	0.971171	0.824358	0.882228	0.860608	0.986603	0.855731	1.15294	0.350992
hsa-miR-1233	46326
hsa-miRPlus-E1037	46327
hsa-miR-1274b	46328	0.82429	0.292154	0.770683	0.261214	0.414745	-0.57423	0.674132	0.294971	0.709827	0.244791	0.323278	-0.661477	1.59564	1.22686	1.63561	1.18492	1.25117	0.632231	1.48603	1.02277	1.45295	0.120472
hsa-miRPlus-F1181	46329
hsa-miRPlus-E1097	46330	-0.875636	0.100942	-0.409447	0.149161	-0.443086	0.568146	-0.843486	0.0452154	-0.486924	0.134703	-0.375454	0.545709	0.557295	1.03184	0.713545	1.09787	0.770863	1.45974	0.767559	1.10949	0.691813	0.232223
hsa-miRPlus-E1126	46333						0.510962						0.485281						1.39986		1.39986	N/A	N/A
hsa-miRPlus-F1059	46334	0.0689047	0.0919629	-0.0463054	-0.00166982	0.701943	0.515059	-0.000242217	0.0334867	-0.118668	-0.0134835	0.557211	0.48961	0.999832	1.02348	0.921038	0.990698	1.47142	1.40407	0.981451	1.28873	0.761565	0.115767
hsa-miR-548m	46335
hsa-miR-1284	46336	-0.913346	-0.495103	-0.942168	0.338269	-0.434869	0.493886	-0.877152	-0.733324	-1.02715	0.320495	-0.368762	0.467236	0.544441	0.601516	0.490679	1.24876	0.774447	1.38246	0.545546	1.13522	0.480563	0.0345288
hsa-miRPlus-E1102	46337
hsa-miRPlus-F1149	46339
hsa-miR-1289	46340
hsa-miRPlus-E1212	46343	-1.22777	-0.0347518	-1.08827	-0.806375	-0.701438	1.13187	-1.15786	-0.132025	-1.17531	-0.804079	-0.585891	1.14141	0.448178	0.91255	0.442788	0.572728	0.666238	2.20597	0.601172	1.14831	0.523527	0.377646
hsa-miR-1207-3p	46345
hsa-miRPlus-E1175	46348		-0.228799			0.343734	0.967428		-0.385484			0.265437	0.967644		0.765522			1.202	1.95564	0.765522	1.57882	0.484869	N/A
hsa-miRPlus-E1189	46350		0.226619			-0.754299	0.509194		0.209371			-0.628948	0.483413		1.15618			0.646648	1.39805	1.15618	1.02235	1.13091	N/A
hsa-miRPlus-E1082	46352
hsa-miRPlus-F1147	46353	1.17831	0.658935	0.589733	0.624672	0.488229	0.221625	0.990189	0.774052	0.526328	0.601876	0.383133	0.179529	1.98644	1.71007	1.44026	1.51769	1.30417	1.13251	1.71226	1.31812	1.29901	0.110758
hsa-miR-520d-5p	46354	0.672525	0.289931	0.4519	0.659806	0.343519	0.379458	0.538643	0.292067	0.386554	0.636394	0.265262	0.346316	1.45261	1.22439	1.30727	1.55444	1.20185	1.27131	1.32809	1.34253	0.98924	0.914781
hsa-miR-548p	46355
hsa-miR-30b*	46356
hsa-miRPlus-E1176	46357
hsa-miRPlus-F1231	46359
hsa-miRPlus-F1153	46360
hsa-miR-1278	46361
hsa-miR-1272	46363						0.941063						0.939783						1.91824		1.91824	N/A	N/A
hsa-miRPlus-E1096	46364
hsa-miRPlus-F1027	46365
hsa-miR-1283	46367
hsa-miR-1282	46368
hsa-miRPlus-E1150	46370
hsa-miRPlus-E1120	46372
hsa-miRPlus-E1023	46375
hsa-miRPlus-E1093	46379					0.100697	0.270716					0.0674756	0.231405					1.04788	1.17398		1.11093	N/A	N/A
hsa-miR-1255a	46380	-0.791862	0.0181519	-0.397909	-0.226122	-0.21615	0.517756	-0.768697	-0.0629235	-0.475223	-0.234	-0.190607	0.49246	0.586947	0.957322	0.719356	0.850274	0.876237	1.40684	0.754542	1.04445	0.722429	0.241888
hsa-miR-1298	46381	-0.548047	-0.870326	0.284954	0.0645346	0.755875	0.438393	-0.55103	-1.22343	0.217257	0.0515601	0.60114	0.408595	0.682533	0.428263	1.16252	1.03639	1.51692	1.32739	0.757772	1.29356	0.585802	0.105116
hsa-miRPlus-E1104	46382	-0.535045	-0.142718	-0.586379	0.0677486	-0.709425	0.244181	-0.539421	-0.273048	-0.666347	0.0547178	-0.592397	0.203365	0.688047	0.82757	0.6301	1.03866	0.66324	1.15138	0.715239	0.951092	0.752018	0.211594
hsa-miRPlus-E1133	46383	-0.200595	0.258179	-0.11786	0.520158	-0.465418	0.515833	-0.24084	0.250594	-0.19123	0.499195	-0.393645	0.490428	0.846253	1.1897	0.875859	1.41342	0.761204	1.40486	0.970603	1.19316	0.81347	0.410379
hsa-miRPlus-F1074	46386
hsa-miRPlus-F1009	46387
hsa-miRPlus-F1037	46388
hsa-miRPlus-E1072	46389	-0.677471	0.205752	-0.247206	-0.0380527	-0.700859	0.224247	-0.666573	0.182115	-0.322398	-0.0492284	-0.58542	0.182299	0.630001	1.13455	0.799739	0.966453	0.666455	1.13469	0.854762	0.922533	0.926538	0.753874
hsa-miRPlus-E1193	46391
hsa-miRPlus-F1016	46392
hsa-miRPlus-F1090	46395
hsa-miRPlus-E1201	46397
hsa-miR-513c	46398
hsa-miRPlus-E1147	46399
hsa-miR-519a	46401
hsa-miR-1255b	46402
hsa-miRPlus-F1107	46403
hsa-miR-1244	46404
hsa-miRPlus-F1070	46405
hsa-miR-500*	46406
hsa-miRPlus-F1034	46407
hsa-miR-1322	46408
hsa-miRPlus-F1108	46409
hsa-miRPlus-F1025	46410
hsa-miR-1203	46411
hsa-miRPlus-F1206	46412
hsa-miR-548h	46414
hsa-miR-548l	46415
hsa-miR-1293	46416
hsa-miRPlus-F1058	46417					0.0682151	-0.331435					0.0410177	-0.404908					1.02884	0.755285		0.892062	N/A	N/A
hsa-miR-1185	46419
hsa-miRPlus-F1072	46423
hsa-miRPlus-E1046	46426
hsa-miR-1248	46427
hsa-miRPlus-F1201	46428
hsa-miRPlus-E1159	46431
hsa-miRPlus-E1216	46432	-0.161281	0.464407	-0.0694122	0.223319	-0.586275	0.234353	-0.205742	0.519964	-0.1421	0.207561	-0.492086	0.192979	0.867093	1.43392	0.906199	1.15473	0.710996	1.14312	1.06907	1.00295	1.06593	0.791477
hsa-miRPlus-F1031	46433
hsa-let-7g	46438	-0.429167	0.130225	-0.0177212	-0.25629	0.155019	-0.322649	-0.444899	0.0834641	-0.0896813	-0.263639	0.111722	-0.395623	0.734636	1.05956	0.93973	0.832984	1.08052	0.760161	0.911308	0.891221	1.02254	0.889438
hsa-miR-1243	46439
hsa-miR-1287	46440
hsa-miR-193a-5p	46443
hsa-miRPlus-E1057	46444
hsa-miRPlus-E1247	46445
hsa-miRPlus-F1240	46446		0.137716			0.254783	-0.0805289		0.0932488			0.192984	-0.139767		1.06677			1.14313	0.907666	1.06677	1.0254	1.04035	N/A
hsa-miRPlus-E1127	46447
hsa-miR-548o	46450
hsa-miRPlus-F1057	46452
hsa-miR-520g	46454
hsa-miRPlus-F1048	46455
hsa-miRPlus-E1167	46456
hsa-miRPlus-E1070	46459
hsa-miRPlus-F1008	46460
hsa-miR-1224-5p	46462
hsa-miRPlus-E1018	46463						1.20149						1.21498						2.32138		2.32138	N/A	N/A
hsa-miRPlus-E1142	46464
hsa-miRPlus-E1036	46465
hsa-miRPlus-E1016	46466	-1.67267	0.527727	0.0688157	0.511533	-0.459139	-0.708274	-1.55504	0.602671	-0.00192555	0.490721	-0.38853	-0.803125	0.340319	1.51853	0.998666	1.40515	0.763908	0.573106	0.952504	0.914054	1.04207	0.932059
hsa-miR-143*	46467	1.01976		0.990624	-0.540275	0.266222	0.446658	0.848639		0.932865	-0.542645	0.202301	0.417329	1.8008		1.90906	0.686511	1.15053	1.33545	1.85493	1.0575	1.75408	0.050912
hsa-miRPlus-E1154	46471
hsa-miRPlus-F1011	46472
hsa-miRPlus-E1112	46473		-0.018997			-0.562646	0.602878		-0.111446			-0.47284	0.582411		0.92566			0.720545	1.49735	0.92566	1.10895	0.834719	N/A
hsa-miRPlus-F1158	46474
hsa-miRPlus-E1044	46477
hsa-miR-1304	46479	-0.572058	0.0753998	-0.870668	0.0145709	-0.594937	0.451131	-0.572465	0.0118523	-0.95464	0.0024725	-0.499142	0.422056	0.672467	1.00825	0.51597	1.00172	0.707527	1.33984	0.732229	1.01636	0.720443	0.290312
hsa-miRPlus-E1123	46480
hsa-miR-27a	46483	-0.016666	0.607	1.07594	-0.462111	0.799438	-0.748076	-0.0766359	0.706216	1.01938	-0.465851	0.636623	-0.845186	0.948266	1.63152	2.02705	0.724044	1.55469	0.556639	1.53561	0.945123	1.62478	0.251633
hsa-miRPlus-E1206	46486
hsa-miRPlus-E1062	46490
hsa-miRPlus-E1064	46492	-0.38722	-0.169058	0.113476	0.00429575	0.414439	0.223651	-0.40745	-0.307453	0.0433639	-0.0076225	0.323029	0.18167	0.753955	0.808067	1.03051	0.99473	1.25095	1.1342	0.864179	1.12663	0.767049	0.0799177
hsa-miRPlus-E1191	46494
hsa-miR-525-3p	46495
hsa-miRPlus-F1118	46496
hsa-miRPlus-E1092	46497
hsa-miRPlus-F1099	46498	0.748143		0.127388	0.425189	-0.209624	-0.109836	0.606151		0.0574716	0.40589	-0.185292	-0.170737	1.52219		1.04064	1.32491	0.879471	0.888389	1.28142	1.03092	1.24298	0.408312
hsa-miRPlus-E1119	46499
hsa-miR-520g/hsa-miR-520h	46500
hsa-miR-1305	46501
hsa-miRPlus-E1091	46502
hsa-miRPlus-F1104	46503
hsa-miRPlus-E1068	46504
hsa-miRPlus-F1038	46505
hsa-miRPlus-E1186	46506		-0.676223		-0.618059	0.0875683	0.269409		-0.9699		-0.619065	0.0567815	0.230024		0.510542		0.651093	1.04014	1.17285	0.510542	0.954697	0.534768	N/A
hsa-miR-921	46507		0.418474		0.235268	-0.0878087	0.513144		0.459968		0.2193	-0.0860691	0.487587		1.37551		1.16417	0.942086	1.4021	1.37551	1.16945	1.1762	N/A
hsa-miRPlus-E1001	46509
hiv1-miR-TAR-5p	46511
hsa-miRPlus-E1088	46512	-0.470886	-0.947091	-0.391497	-0.38942	0.872489	-0.428591	-0.482144	-1.3237	-0.468721	-0.394435	0.696126	-0.507575	0.715913	0.399509	0.722605	0.760788	1.62015	0.703404	0.612676	1.02811	0.595922	0.257737
hsa-miR-1246	46514	-1.00118	-0.197065	-0.852095	0.591911	-1.11963	0.145573	-0.955564	-0.344035	-0.935806	0.569689	-0.926525	0.0991622	0.51564	0.787835	0.52275	1.4842	0.526124	1.07115	0.608742	1.02716	0.592646	0.224567
hsa-miR-1537	46515
hsa-miRPlus-E1192	46516
hsa-miR-1266	46517
hsa-miRPlus-F1042	46519	0.588525	0.333817	0.0443766	0.537978	-0.480419	-0.199196	0.463652	0.34939	-0.0267089	0.516702	-0.405863	-0.265166	1.37903	1.27402	0.981657	1.43068	0.754784	0.832103	1.21157	1.00586	1.20452	0.447401
hsa-miRPlus-E1241	46520
hsa-miRPlus-E1165	46522
hsa-miRPlus-E1196	46523
hsa-miRPlus-E1169	46524
hsa-miRPlus-F1082	46525
hsa-miRPlus-F1022	46526
hsa-miRPlus-F1018	46528
hsa-miRPlus-F1023	46529
hsa-miRPlus-E1161	46530		0.470591				0.46187		0.528042				0.433403		1.44197				1.35042	1.44197	1.35042	1.0678	N/A
hsa-miR-1231	46531
hsa-miRPlus-E1095	46532
hsa-miRPlus-F1056	46533
hsa-miRPlus-F1097	46535
hsa-miRPlus-E1038	46537	-0.641106	0.121628	0.0422929	-0.769343	0.358319	-0.338732	-0.634109	0.0722343	-0.0288219	-0.767696	0.277317	-0.412618	0.644339	1.05134	0.98022	0.587355	1.21194	0.751259	0.891968	0.850184	1.04915	0.861824
hsa-miR-1225-5p	46541
hsa-miRPlus-E1188	46542
hsa-miRPlus-F1096	46543
hsa-miRPlus-E1061	46546
hsa-miRPlus-F1218	46547
hsa-miRPlus-F1241	46548
hsa-miRPlus-F1007	46549
hsa-miRPlus-E1259	46550
hsa-miRPlus-F1089	46551
hsa-miRPlus-F1105	46553
hsa-miRPlus-F1214	46554
hsa-miRPlus-E1153	46555	-1.71939	-0.787155	-1.02699	-0.756478	-0.179535	0.982841	-1.59675	-1.1148	-1.11317	-0.755057	-0.160783	0.983931	0.330621	0.461757	0.462278	0.592523	0.894539	1.97785	0.418219	1.15497	0.362104	0.156408
hsa-miR-623	46556
hsa-miRPlus-E1233	46557	-0.284839	-0.499382			0.161216	-0.588395	-0.316049	-0.738914			0.11677	-0.676445	0.803267	0.59919			1.0843	0.625705	0.701229	0.855005	0.820146	0.602457
hsa-miR-1268	46558
hsa-miRPlus-F1092	46559
hsa-miRPlus-E1179	46560
hsa-miRPlus-E1168	46561	0.311945	0.593108	0.879651	0.26453	-0.192592	-0.161476	0.216733	0.68807	0.82033	0.248049	-0.171419	-0.225306	1.1621	1.61113	1.76581	1.1876	0.887969	0.855414	1.51301	0.976994	1.54864	0.0628608
hsa-miRPlus-F1202	46563	-0.214046	0.784774	0.0943165	-0.112623	-1.91837	0.101405	-0.252848	0.938419	0.0239344	-0.122491	-1.57712	0.0524883	0.839238	1.91643	1.01673	0.9186	0.33515	1.03705	1.25746	0.763601	1.64676	0.282253
hsa-miR-1207-5p	46565
hsa-miRPlus-E1210	46566
hsa-miR-3176	46567
hsa-miRPlus-F1061	46568
hsa-miRPlus-F1013	46569
hsa-miRPlus-F1080	46570					-1.35646	-0.949293					-1.11943	-1.05782					0.460277	0.480358		0.470317	N/A	N/A
hsa-miRPlus-F1044	46573
hsa-miRPlus-F1095	46574
hsa-miRPlus-E1074	46575
hsa-miRPlus-F1208	46576
hsa-miRPlus-E1073	46578
hsa-miRPlus-F1143	46579
hsa-miRPlus-E1077	46580	-0.740534	0.501397	-0.0942299	0.0667984	-1.26466	0.259425	-0.722873	0.56828	-0.167267	0.0537842	-1.04466	0.219473	0.60589	1.48275	0.890528	1.03798	0.48476	1.16431	0.993057	0.895684	1.10871	0.783908
hsa-miRPlus-F1226	46581
hsa-miRPlus-F1062	46582
hsa-miR-1468	46584
hsa-miRPlus-F1033	46585
hsa-miRPlus-F1136	46586						-0.366624						-0.442093						0.736066		0.736066	N/A	N/A
hsa-miRPlus-E1034	46587
hsa-miRPlus-F1234	46588
hsa-miRPlus-F1154	46590	1.16759	0.417699	0.504964	1.7467	-0.683737	-0.21225	0.980614	0.458955	0.440365	1.70423	-0.571473	-0.278961	1.97331	1.37455	1.35695	3.25856	0.672929	0.824184	1.56827	1.58522	0.989303	0.985246
hsa-miRPlus-E1197	46591
hsa-miR-548j	46592
hsa-miRPlus-F1021	46594	-0.566487	-0.467216	-0.453896	0.258902	-0.143841	0.343872	-0.567492	-0.696899	-0.531999	0.24252	-0.13171	0.308711	0.674789	0.616897	0.691596	1.18306	0.912749	1.2386	0.661094	1.11147	0.594793	0.0120064
hsa-miRPlus-E1040	46597
hsa-miRPlus-F1225	46599	-0.619373	-0.113872	-0.303524	0.1561	-0.565878	0.166935	-0.614706	-0.23537	-0.37951	0.14152	-0.475473	0.121737	0.653063	0.849467	0.768699	1.10307	0.719231	1.08804	0.757076	0.970114	0.780399	0.197135
hsa-miRPlus-F1163	46601
hsa-miRPlus-F1194	46602	0.3324	-0.248129	-0.360891	0.30716	-0.532922	-0.33321	0.234995	-0.410733	-0.437684	0.289932	-0.448629	-0.406784	1.1769	0.752241	0.738319	1.22258	0.732739	0.754303	0.889154	0.903208	0.98444	0.951033
hsa-miRPlus-F1084	46604
hsa-miRPlus-E1118	46605
hsa-miR-1288	46606
hsa-miRPlus-F1046	46607
hsa-miRPlus-F1081	46608
hsa-miRPlus-E1025	46609
hsa-miRPlus-F1207	46611
hsa-miRPlus-F1052	46612
hsa-miR-1323	46614
hsa-miR-1197	46617
hsa-miRPlus-F1094	46618
hsa-miRPlus-E1269	46619
hsa-miR-1275	46620	0.752419	1.17693	0.434716	0.31261	-1.50935	0.554003	0.609969	1.45065	0.369128	0.295286	-1.24396	0.530764	1.52623	2.73331	1.29157	1.22713	0.422212	1.44469	1.85037	1.03134	1.79413	0.206796
hsa-miR-518f*	46622
hsa-miR-1273	46623		-0.0407651	0.0321505	0.906662	0.883394	0.48226		-0.139879	-0.0391071	0.878921	0.705009	0.45495		0.907595	0.973257	1.839	1.63015	1.37074	0.940426	1.6133	0.582922	0.031764
hsa-miR-1236	46624	-0.11702	0.493884	0.308856	0.87881	-0.56946	0.0575007	-0.166227	0.558466	0.241496	0.851559	-0.478391	0.00609361	0.89117	1.4727	1.18222	1.80445	0.717778	1.00423	1.18203	1.17549	1.00557	0.98659
hsa-miR-1303	46625
hsa-miR-30c-2*	46626
hsa-miR-1271	46627
hsa-miRPlus-F1064	46630	-0.481712	0.396383	0.0156945	0.24034	-0.00569297	0.318594	-0.491808	0.431113	-0.0557949	0.224283	-0.019183	0.281999	0.711133	1.34827	0.962064	1.1682	0.986791	1.21588	1.00716	1.12362	0.896349	0.588016
hsa-miRPlus-F1196	46631
hsa-miRPlus-F1222	46632	0.82139	0.0440524	0.280664	0.293763	-0.279302	-0.669126	0.671543	-0.0290928	0.212906	0.276769	-0.242047	-0.761757	1.59278	0.980036	1.15902	1.21148	0.845545	0.589778	1.24394	0.882267	1.40994	0.230881
hsa-miR-1267	46633
hsa-miR-1281	46634
hsa-miRPlus-F1004	46635
hsa-miRPlus-E1080	46637
hsa-miRPlus-E1015	46638						0.581584						0.559909						1.47418		1.47418	N/A	N/A
hsa-miR-1257	46640
hsa-miRPlus-E1101	46641	0.205649	-0.0397184	-0.693409		-0.617925	0.385263	0.121837	-0.138512	-0.774886		-0.517867	0.352451	1.08812	0.908456	0.584435		0.698404	1.27673	0.860337	0.987566	0.871169	0.688059
hsa-miR-1276	46642
hsa-miRPlus-E1203	46643
hsa-miRPlus-E1160	46644
hsa-miRPlus-F1242	46645
hsa-miR-1324	46647
hsa-miRPlus-E1012	46649
hsa-miRPlus-E1140	46651
hsa-miRPlus-F1212	46652
hsa-miRPlus-E1260	46653
hsa-miRPlus-F1215	46655	0.621837	-0.0308644	-0.123225	0.508684	-1.26401	-0.665211	0.493391	-0.126947	-0.196671	0.487922	-1.04413	-0.757619	1.40775	0.915767	0.872562	1.40242	0.484939	0.591472	1.06536	0.826278	1.28935	0.516912
hsa-miRPlus-E1211	46657
hsa-miRPlus-F1014	46659
hsa-miRPlus-F1106	46660
hsa-miR-1294	46661
hsa-miRPlus-E1146	46662	0.202701	0.326276	0.290534	0.0484633	0.442475	0.137795	0.119205	0.339541	0.222916	0.0357706	0.345865	0.0909433	1.08614	1.26535	1.16709	1.0251	1.27091	1.06507	1.17286	1.12036	1.04686	0.599194
hsa-miRPlus-E1122	46663
hsa-miRPlus-E1199	46664
hsa-miRPlus-E1087	46665
hsa-miRPlus-E1256	46668
hsa-miRPlus-F1227	46669
hsa-miRPlus-F1079	46670
hsa-miRPlus-E1128	46672
hsa-miRPlus-F1019	46673
hsa-miR-1181	46675
hsa-miRPlus-E1017	46676
hsa-miRPlus-F1140	46677
hsa-miRPlus-F1077	46678
hsa-miRPlus-F1060	46680
hsa-miRPlus-F1146	46681
hsa-miRPlus-F1012	46682
hsa-miR-1225-3p	46684
hsa-miRPlus-F1139	46685
hsa-miRPlus-F1137	46686
hsa-miRPlus-F1145	46687
hsa-miRPlus-F1235	46688
hsa-miR-1229	46689
hsa-miR-1238	46690
hsa-miRPlus-F1224	46692
hsa-miRPlus-F1236	46693
hsa-miRPlus-F1067	46694
hsa-miR-1228	46695
hsa-miR-1234	46696
hsa-miRPlus-F1148	46697
hsa-miR-1280	46698	-0.068693	0.138287	0.104638	-0.0947918	0.559648	-0.133073	-0.123083	0.0939943	0.0344017	-0.104973	0.441306	-0.195292	0.918223	1.06732	1.02413	0.929823	1.35783	0.873396	1.00323	1.05368	0.952112	0.767174
hsa-miRPlus-F1091	46700		-0.00548902	-0.0385825		0.906203	-0.175065		-0.0938027	-0.110836		0.723588	-0.239666		0.93705	0.926051		1.65128	0.846941	0.93155	1.24911	0.74577	0.512532
hsa-miRPlus-F1047	46701
hsa-miRPlus-F1190	46702
hsa-miR-548e	46703						0.732783						0.719687						1.64682		1.64682	N/A	N/A
hsa-miR-548i	46704
hsa-miR-548k	46705
hsa-miRPlus-E1162	46706
hsa-miR-1253	46707
hsa-miRPlus-F1129	46708
hsa-miR-3157	46710
hsa-miRPlus-E1245	46711		-0.661977	0.502539	0.572311	-0.265495	-0.482841		-0.951292	0.437906	0.550433	-0.230801	-0.564904		0.517169	1.35464	1.46453	0.852162	0.676001	0.935903	0.997562	0.93819	0.897163
hsa-miR-1201	46712			0.818442		0.213009	0.35661			0.758258		0.158957	0.322172			1.69145		1.11648	1.25021	1.69145	1.18335	1.42938	N/A
hsa-miRPlus-E1145	46714
hsa-miRPlus-E1090	46715	-0.336912	0.166327	-0.390202	0.264511	-0.107857	0.245374	-0.362538	0.130619	-0.467408	0.24803	-0.102399	0.204625	0.777795	1.09476	0.723263	1.18758	0.931482	1.15239	0.865274	1.09048	0.793476	0.185072
hsa-miRPlus-F1186	46716
hsa-miR-1256	46717
hsa-miRPlus-E1156	46718
hsa-miRPlus-E1185	46720	-0.488299	0.00251926		-0.280709	-0.481414	0.295382	-0.497689	-0.0833424		-0.28763	-0.406674	0.25747	0.70824	0.943868		0.819247	0.75436	1.19538	0.826054	0.922996	0.894971	0.658004
hsa-miRPlus-E1204	46722
hsa-miRPlus-F1204	46723
hsa-miRPlus-E1055	46727
hsa-miRPlus-F1248	46728
hsa-miR-302d*	46729
hsa-miRPlus-F1017	46731	-0.114659	0.263002	-0.139155	-0.0639497	-0.237106	0.858458	-0.16412	0.256894	-0.212825	-0.0746714	-0.207677	0.852491	0.892473	1.1949	0.862846	0.949558	0.865931	1.80562	0.983407	1.20703	0.81473	0.52125
hsa-miR-1264	46732	0.0694473	-0.0349229	-0.039019	-0.297091	0.431688	-0.058628	0.000242217	-0.132249	-0.111279	-0.303725	0.337078	-0.116623	1.00017	0.912408	0.925767	0.810158	1.2632	0.922344	0.946114	0.998566	0.947473	0.724949
hsa-miRPlus-E1117	46733	0.0470845	-0.0912471	-0.538919	0.329171	0.163447	0.0637367	-0.0197223	-0.205818	-0.618219	0.311556	0.118588	0.0126834	0.986423	0.867047	0.651475	1.24105	1.08567	1.00883	0.834981	1.11185	0.750985	0.081349
hsa-miR-1179	46735
hsa-miRPlus-F1015	46736
hsa-miR-1265	46737	-0.838189	-0.0488392	0.579609	-1.12669	0.52753	-0.529019	-0.810055	-0.150426	0.516062	-1.11878	0.415145	-0.613701	0.57036	0.900985	1.43005	0.460485	1.33343	0.653518	0.96713	0.815812	1.18548	0.699246
hsa-miR-1182	46738
hsa-miR-1308	46739	-0.533696	0.16306	-0.152296	-0.72607	0.208218	-0.0717788	-0.538217	0.126352	-0.226151	-0.725183	0.155055	-0.13052	0.688621	1.09153	0.854912	0.60492	1.11346	0.913502	0.878355	0.877295	1.00121	0.995786
hsa-miRPlus-E1173	46740						1.57349						1.60809						3.04847		3.04847	N/A	N/A
hsa-miR-1295	46741
hsa-miRPlus-E1067	46742					-1.28417	0.700116					-1.06055	0.685166					0.47945	1.60789		1.04367	N/A	N/A
hsa-miRPlus-F1179	46743
hsa-miR-526b	46744
hsa-miRPlus-E1144	46745
hsa-miR-1269	46746
hsa-miR-1263	46747
hsa-miRPlus-E1054	46748
hsa-miRPlus-E1033	46749	-0.125259	-0.766974	-0.645725	-0.457529	1.09986	-0.621913	-0.173583	-1.08844	-0.726529	-0.46135	0.881327	-0.711865	0.886638	0.470271	0.604356	0.726306	1.84207	0.610531	0.653755	1.05964	0.616962	0.379667
hsa-miR-1254	46750
hsa-miR-2278	46751
hsa-miR-1270	46752
hsa-miRPlus-F1211	46754
hsa-miRPlus-E1026	46755	-0.963799	0.273382	-0.199777	-0.501805	-0.340278	0.352054	-0.922194	0.270452	-0.274301	-0.504849	-0.291714	0.317358	0.527706	1.20619	0.826851	0.704734	0.816931	1.24605	0.853581	0.922571	0.92522	0.801194
hsa-miRPlus-F1001	46756	0.842991	0.105678	0.339246	0.245872	-0.294595	-0.541658	0.690828	0.0514004	0.272313	0.229718	-0.254503	-0.627057	1.61421	1.03627	1.20774	1.17261	0.838276	0.647496	1.28607	0.886126	1.45135	0.157097
hsa-miRPlus-F1050	46757				-0.138358	-1.19907	-0.449331				-0.147775	-0.991231	-0.529492				0.902641	0.503048	0.692799		0.699496	N/A	N/A
hsa-miRPlus-F1205	46759	-0.321296	-0.103726	-0.0995357	0.0437677	-0.70118	-0.167838	-0.348596	-0.222117	-0.172648	0.0311574	-0.585681	-0.232029	0.785348	0.857307	0.887213	1.02183	0.666335	0.851436	0.843289	0.846534	0.996167	0.97726
hsa-miRPlus-E1121	46760
hsa-miRPlus-F1252	46762
hsa-miRPlus-F1010	46763
hsa-miRPlus-F1075	46765
hsa-miR-1208	46766
hsa-miRPlus-E1129	46767		0.846399			-0.698658	0.0664503		1.01891			-0.583627	0.015551		2.02639			0.667284	1.01084	2.02639	0.839061	2.41507	N/A
hsa-miRPlus-E1205	46768
hsa-miRPlus-E1014	46769						-0.128813						-0.190791						0.876125		0.876125	N/A	N/A
hsa-miRPlus-E1029	46770					1.65431						1.33295						2.51917			2.51917	N/A	N/A
hsa-miRPlus-F1230	46771
hsa-miRPlus-F1032	46772
hsa-miRPlus-E1032	46775
hsa-miRPlus-E1076	46778					0.747169	0.183875					0.594049	0.139638					1.50948	1.10163		1.30555	N/A	N/A
hsa-miR-1206	46779
hsa-miRPlus-E1213	46780
hsa-miRPlus-E1164	46782
hsa-miRPlus-E1157	46785
hsa-miRPlus-F1193	46786	-0.151643	0.0959653	0.323052	-0.0749937	0.0745069	-0.134237	-0.197138	0.0387145	0.255891	-0.0855217	0.0461426	-0.196522	0.872279	1.0272	1.19407	0.942444	1.0325	0.872652	1.03118	0.949199	1.08637	0.473801
hsa-miR-1299	46788		0.550075			-0.323649	0.947431		0.631862			-0.278169	0.946512		1.54956			0.824637	1.92721	1.54956	1.37592	1.1262	N/A
hsa-miR-513b	46789						0.4285						0.39814						1.31781		1.31781	N/A	N/A
hsa-miRPlus-F1116	46790
hsa-miR-1204	46791	0.467838	0.517696			0.939397	0.278768	0.355908	0.589568			0.750625	0.239914	1.27979	1.5048			1.68252	1.18092	1.39229	1.43172	0.972461	0.89909
hsa-miRPlus-F1085	46795
hsa-miR-1302	46796
hsa-miRPlus-F1237	46799
hsa-miR-1224-3p	46800
hsa-miR-106a	46801	-0.0217739	0.492855	0.693059	-0.371033	0.443221	-0.0937785	-0.081196	0.557122	0.631109	-0.37637	0.346473	-0.153768	0.945274	1.47133	1.54876	0.770373	1.27145	0.8989	1.32179	0.98024	1.34843	0.230827
hsa-miR-1826	46802	0.0328908	0.103744	-0.0160214	-0.0893722	-0.00709064	-0.116645	-0.0323938	0.0488747	-0.0879575	-0.0996481	-0.0203214	-0.177932	0.977797	1.03446	0.940854	0.933261	0.986013	0.883969	0.984369	0.934414	1.05346	0.280965
hsa-miR-503	46803
hsa-miRPlus-E1027	46804
hsa-miRPlus-E1190	46805
hsa-miR-1227	46806
hsa-miRPlus-E1028	46808
hsa-miRPlus-E1163	46809
hsa-miR-1827	46810	-0.589995	-0.119824	-0.42789	0.210873	-0.20807	0.445051	-0.588479	-0.243145	-0.505627	0.195333	-0.184026	0.41563	0.665044	0.844902	0.704354	1.14499	0.880243	1.33388	0.7381	1.1197	0.659192	0.0552832
hsa-miRPlus-F1119	46814
hsa-miRPlus-F1127	46815
hsa-miRPlus-E1172	46817	0.399513	-1.00539	-1.30604	-0.0917893	0.626158	0.0914831	0.29491	-1.39984	-1.39614	-0.102023	0.495482	0.042004	1.22681	0.37897	0.379943	0.931726	1.40979	1.02954	0.661907	1.12369	0.58905	0.219949
ebv-miR-BART17-5p	46818
hsa-miRPlus-F1220	46819
hsa-miR-1178	46822
hsa-miRPlus-F1221	46825	0.562523	-0.1869	0.158715	0.375378	-1.04263	-0.971311	0.440438	-0.330757	0.0892396	0.356954	-0.863807	-1.08109	1.35702	0.795119	1.06381	1.28072	0.549501	0.472673	1.07198	0.767631	1.39648	0.373912
hsa-miRPlus-F1197	46827
hsa-miR-664*	46829
hsa-miRPlus-E1069	46830
hsa-miRPlus-F1141	46831
hsa-miR-1202	46832
hsa-miRPlus-F1071	46833
hsa-miRPlus-F1223	46834	1.1599	0.700572		1.20999	-1.03143	-1.90452	0.973746	0.828436		1.17693	-0.854678	-2.06724	1.96393	1.77576		2.26096	0.552989	0.238616	1.86985	1.01752	1.83765	0.372072
hsa-miRPlus-F1078	46836
hsa-miRPlus-F1142	46837
hsa-miRPlus-E1089	46838
hsa-miRPlus-F1039	46841
hsa-miRPlus-E1194	46842
hsa-miRPlus-F1217	46843
hsa-miRPlus-F1191	46845
hsa-miRPlus-F1093	46846
hsa-miRPlus-F1006	46847
hsa-miRPlus-F1053	46848
hsa-miR-1237	46850
hsa-miRPlus-F1138	46851
hsa-miRPlus-E1174	46854
hsa-miRPlus-E1043	46857					-0.377321	0.854112					-0.321886	0.847899					0.800023	1.79988		1.29995	N/A	N/A
hsa-miRPlus-E1109	46858
hsa-miR-1205	46860
hsa-miRPlus-E1098	46861	-0.866448	-0.309589	-0.585505	-0.128667	-0.565602	0.309179	-0.835283	-0.491011	-0.665462	-0.138254	-0.475248	0.27205	0.560473	0.711526	0.630487	0.908618	0.719343	1.20752	0.634162	0.945161	0.670956	0.104585
hsa-miRPlus-E1111	46862
hsa-miRPlus-F1246	46863
hsa-miRPlus-E1056	46864
hsa-miRPlus-E1059	46865
hsa-miR-1321	46866	-1.19765	0.0464763	-0.703842	-0.317125	-0.711556	0.773369	-1.13097	-0.0259268	-0.785465	-0.323407	-0.594132	0.762574	0.456609	0.982189	0.580165	0.79918	0.662443	1.69652	0.672988	1.05271	0.639289	0.352257
hsa-miRPlus-E1143	46867
hsa-miR-1258	46869
hsa-miR-320d	46870	0.235272	-0.371256	-0.147741	-0.35171	-0.118241	-0.305345	0.148283	-0.571558	-0.221532	-0.357386	-0.110857	-0.377337	1.10825	0.67289	0.857654	0.780578	0.926038	0.769857	0.879598	0.825491	1.06555	0.710742
hsa-miRPlus-F1066	46871	-0.345662	-0.112411	-0.326175	0.15472	-0.766385	0.189875	-0.370349	-0.233462	-0.40248	0.140164	-0.638793	0.145977	0.773596	0.850591	0.756557	1.10203	0.64225	1.10648	0.793581	0.950253	0.835126	0.373977
hsa-miR-1262	46872
hsa-miRPlus-E1071	46874
hsa-miR-2276	46875
hsa-miRPlus-E1042	46877	-0.273172	0.218841	-0.335105	-0.172526	0.0574788	0.0891797	-0.305633	0.199212	-0.411535	-0.181344	0.0322726	0.0395698	0.809087	1.14807	0.751823	0.881881	1.02262	1.02781	0.902994	0.977437	0.923839	0.604393
hsa-miR-1183	46880
hsa-miRPlus-E1171	46881
hsa-miRPlus-F1195	46882	-1.42669	-1.365	-1.17724		0.641074	0.17328	-1.33544	-1.86956	-1.26553		0.507631	0.128441	0.396271	0.273657	0.415946		1.42171	1.09311	0.361958	1.25741	0.287859	0.00702145
hsa-miRPlus-E1209	46883
hsa-miRPlus-F1051	46884
hsa-miRPlus-E1225	46885	-0.678604	0.0384034	-0.388249	0.309549	-0.448454	0.499643	-0.667585	-0.0364715	-0.465427	0.292279	-0.379827	0.47332	0.62956	0.975037	0.724256	1.22457	0.76853	1.3883	0.776284	1.12713	0.688724	0.173509
hsa-miRPlus-E1081	46886						0.0760215						0.0256652						1.01795		1.01795	N/A	N/A
hsa-miRPlus-E1215	46887						0.876926						0.872007						1.83021		1.83021	N/A	N/A
hsa-miR-205	46917
hsa-miR-375	46918
hsa-miR-1290	46921	-0.545982	0.0179094	-0.486968	0.770504	-1.08876	0.16296	-0.549186	-0.0632402	-0.565537	0.745151	-0.901381	0.117535	0.683406	0.957112	0.675704	1.67615	0.535374	1.08488	0.772074	1.0988	0.702651	0.393681
hsa-miR-1259	46923		0.992417				0.467347		1.20964				0.439192		2.31279				1.35584	2.31279	1.35584	1.7058	N/A
hsa-miR-1252	46924
hsa-miR-1277	46925
hsa-miR-548n	46929
hsa-miRPlus-E1166	46931						0.027906						-0.0251801						0.982698		0.982698	N/A	N/A
hsa-miRPlus-F1026	46933	0.370228	0.215444	-0.112213	-0.238603	-0.166647	-0.114373	0.268766	0.194775	-0.185504	-0.246262	-0.150285	-0.175531	1.20478	1.14455	0.879342	0.843078	0.901072	0.885441	1.07622	0.87653	1.22782	0.120404
hsa-miR-548g	46940
hsa-miRPlus-E1207	46942
hsa-miR-1297	46944					1.1152						0.893821						1.85809			1.85809	N/A	N/A
hsa-miRPlus-E1137	46975
hsa-miRPlus-F1203	46977
hsa-miRPlus-E1050	46981
hsa-miR-518c	105441
hsa-let-7d*	145633	0.955153	0.0112593	-0.00368719	0.481305	-0.544421	-0.211517	0.790961	-0.0719264	-0.0754496	0.461023	-0.457995	-0.278186	1.73023	0.951367	0.949046	1.37652	0.727997	0.824627	1.21021	0.976381	1.23949	0.516801
hsa-miR-132*	145634
hsa-miR-181d	145636	0.611959		0.605787		0.469726	-0.398213	0.484573		0.542608		0.368062	-0.475474	1.39917		1.4566		1.29062	0.71923	1.42789	1.00492	1.42089	0.278632
hsa-miR-187	145637
hsa-miR-29a*	145638	0.334124	-0.0338012	0.213398	-0.451051	0.323239	0.146418	0.236533	-0.130783	0.144693	-0.454985	0.248744	0.100056	1.17816	0.913335	1.1055	0.729518	1.18817	1.07181	1.06566	0.996502	1.0694	0.685489
hsa-miR-302a	145639
hsa-miR-328	145640	0.781651	0.338068			0.246112	0.0852467	0.636066	0.354943			0.185921	0.0354137	1.55409	1.27893			1.13754	1.02485	1.41651	1.0812	1.31013	0.15277
hsa-miR-369-5p	145641
hsa-miR-376b	145642						0.587398						0.566054						1.48047		1.48047	N/A	N/A
hsa-miR-382	145643
hsa-miR-409-3p	145644
hsa-miR-584	145647		-0.335104	-0.353793	-0.583576	-0.342643	0.717997		-0.524338	-0.430486	-0.585187	-0.29364	0.704062		0.695278	0.742012	0.666563	0.815841	1.62908	0.718645	1.03716	0.692895	0.470294
hsa-miR-598	145648
hsa-miR-9	145649
hsa-miR-99a*	145651
hsa-miR-501-5p	145675					-0.501066	0.442532					-0.422681	0.412968					0.746037	1.33142		1.03873	N/A	N/A
hsa-miR-30e*	145676	-0.165201	-0.22472	0.314411	-0.447252	0.645744	-0.473306	-0.209242	-0.380157	0.247128	-0.451253	0.511435	-0.554827	0.864992	0.768354	1.18684	0.731408	1.42547	0.680738	0.940063	0.945871	0.993859	0.983957
hsa-miR-139-5p	145677	0.418589	0.316186	0.029176	1.17431	-0.00417846	0.16728	0.31194	0.326362	-0.0421236	1.14188	-0.0179494	0.122101	1.24138	1.25385	0.971224	2.20668	0.987636	1.08832	1.15548	1.42755	0.809419	0.535073
hsa-miR-150	145678	-0.184666	0.096244	-0.154097	0.880998	-0.392942	0.147913	-0.226619	0.0390786	-0.227978	0.853707	-0.334611	0.101636	0.854635	1.02746	0.853831	1.80714	0.792998	1.07299	0.911975	1.22438	0.744849	0.367598
hsa-miR-548c-3p	145686
hsa-miR-384	145687
hsa-miR-543	145689
hsa-miR-512-5p	145690
hsa-miR-499-3p	145692
hsa-miR-92a	145693	0.302886	-0.027502	0.34021	0.109121	0.260686	-0.0152918	0.208646	-0.122555	0.273291	0.0953646	0.197792	-0.0708286	1.1556	0.918559	1.20856	1.06834	1.14694	0.952091	1.09424	1.05579	1.03642	0.734211
hsa-miR-100*	145694
hsa-miR-655	145696
hsa-miR-367*	145697
hsa-miR-496	145698
hsa-miR-668	145701
hsa-miR-220b	145703
hsa-miR-431	145705
hsa-miR-216b	145707
hsa-miR-324-3p	145708
hsa-miR-28-3p	145714	0.911222	-0.0565593	0.719325	-0.0480659	0.258855	0.18578	0.751741	-0.160509	0.657745	-0.0590661	0.196301	0.14165	1.68382	0.894709	1.57762	0.959885	1.14576	1.10317	1.38538	1.0696	1.29523	0.280955
hsa-miR-648	145715
hsa-miR-671-5p	145716
hsa-miR-516a-3p/hsa-miR-516b*	145717
hsa-miR-454	145720
hsa-miR-875-5p	145721
hsa-miR-520e	145722
hsa-miR-519c-3p	145723
hsa-miR-887	145724
hsa-miR-518b	145725	0.0709508	0.291132	0.137298	0.781397	-0.156878	0.301591	0.00158449	0.293637	0.067521	0.755853	-0.142328	0.264032	1.0011	1.22573	1.04791	1.68863	0.906056	1.20083	1.09158	1.26517	0.862792	0.506564
hsa-miR-346	145732
hsa-miR-33b*	145734
hsa-miR-605	145736	0.193352	0.190313	0.594246	-0.139224	0.440705	-0.0849409	0.110859	0.161949	0.530904	-0.148626	0.344424	-0.144429	1.07987	1.1188	1.44483	0.90211	1.26964	0.904737	1.2145	1.0255	1.18431	0.324029
hsa-miR-625*	145740	0.395465	0.483614	0.106592	0.954087	-0.285472	0.164337	0.291296	0.545052	0.0363827	0.925515	-0.247073	0.118991	1.22374	1.45907	1.02554	1.89936	0.842604	1.08598	1.23612	1.27598	0.968759	0.913131
hsa-miR-545	145741
hsa-miR-935	145742
hsa-miR-568	145744
hsa-miR-335*	145745	-0.547914	-0.219949	-0.527051	0.0199369	-0.154355	0.528147	-0.55091	-0.373926	-0.606184	0.00774444	-0.140274	0.503441	0.682589	0.77168	0.656932	1.00538	0.907347	1.41759	0.703734	1.11011	0.633933	0.0641493
hsa-let-7i*	145746					0.336127	-0.366632					0.259241	-0.442101					1.19685	0.736062		0.966455	N/A	N/A
hsa-miR-518f	145748
hsa-miR-137	145749
hsa-miR-614	145750
hsa-miR-23b*	145751
hsa-miR-484	145753					0.519868	-0.438729					0.408905	-0.518289					1.32768	0.698199		1.01294	N/A	N/A
hsa-miR-523	145754					0.844516	0.4292					0.673341	0.39888					1.59476	1.31848		1.45662	N/A	N/A
hsa-miR-146a*	145755
hsa-miR-488*	145756
hsa-miR-33a*	145757
hsa-miR-556-5p	145758
hsa-miR-181c*	145759
hsa-miR-136	145760	0.629827	0.134639	0.472302		0.0168535	0.0626444	0.500524	0.089229	0.407243		-0.000818154	0.0115292	1.41473	1.0638	1.32615		0.999433	1.00802	1.26823	1.00373	1.26352	0.147137
hsa-miR-549	145762
hsa-miR-665	145768	-0.485808	0.182292	-0.573234	0.19939	-0.881998	0.41611	-0.495465	0.151472	-0.653018	0.184051	-0.732963	0.385047	0.709333	1.1107	0.635949	1.13607	0.601667	1.3059	0.818661	1.01455	0.806924	0.490683
hsa-miR-371-5p	145769
hsa-miR-526b*	145785
hsa-miR-550	145789
hsa-miR-142-5p	145798	1.09442	-0.155001	-2.29722	-0.260927	-2.43162	-2.55738	0.915292	-0.289091	-2.40128	-0.268195	-1.99519	-2.75714	1.88595	0.818417	0.189296	0.830358	0.250836	0.147917	0.964555	0.409704	2.35427	0.36133
hsa-miR-184	145801	-0.346782	-0.473592	-0.271774	-0.112223	0.0976493	0.335124	-0.371348	-0.705228	-0.347312	-0.122098	0.0649928	0.299467	0.77306	0.613346	0.786047	0.91885	1.04608	1.23069	0.724151	1.06521	0.679822	0.0325449
hsa-miR-765	145805	-0.386621	-0.221362	-0.485502	0.178836	-0.831401	0.14237	-0.406915	-0.375771	-0.56405	0.163857	-0.69175	0.0957776	0.754234	0.770693	0.676401	1.12028	0.619102	1.06864	0.733776	0.936007	0.783943	0.279444
hsa-let-7c	145820	-0.00896668	-0.107348	0.289688	0.29735	0.0605519	-0.103925	-0.0697623	-0.226848	0.222058	0.280293	0.0347757	-0.164491	0.952795	0.854499	1.1664	1.21444	1.0244	0.892244	0.99123	1.04369	0.949732	0.709732
hsa-miR-518c*	145821
hsa-miR-214*	145822			0.748229		0.461862	0.508791			0.687057		0.361657	0.482987			1.61		1.2849	1.39763	1.61	1.34127	1.20035	N/A
hsa-miR-509-3-5p	145824
hsa-miRPlus-D1120	145825
hsa-miR-18b*	145826
hsa-miR-200a*	145827
hsa-miR-625	145831
hsa-miR-381	145832
hsa-miR-596	145833						0.859638						0.853739						1.80718		1.80718	N/A	N/A
hsa-miR-509-5p	145835
hsa-miR-218-2*	145836
hsa-miR-125b-1*	145838						-0.709463						-0.804382						0.572607		0.572607	N/A	N/A
hsa-miR-662	145839
hsa-let-7f-1*	145840	0.944	0.0603903	0.494861	0.283891	-0.0893816	-0.103002	0.781004	-0.00775268	0.43012	0.26707	-0.0873503	-0.163514	1.71833	0.994641	1.34735	1.20336	0.94125	0.892847	1.35344	1.01249	1.33675	0.21257
hsa-miR-23b	145841	-0.527293	-0.0856641	0.535459	-0.446518	0.369329	-0.407984	-0.532501	-0.198525	0.47129	-0.450532	0.286285	-0.485799	0.691355	0.871441	1.38635	0.731773	1.2195	0.714101	0.983048	0.888457	1.10647	0.740152
hsa-miR-658	145842
hsa-miR-330-5p	145843
hsa-miR-374a	145844			1.25761		0.914734	-1.43753			1.20361		0.730536	-1.57375			2.30316		1.65926	0.335934	2.30316	0.997595	2.30871	N/A
hsa-miR-20a	145845	-1.34818	0.522346	0.667019	-0.626333	0.844501	-0.481903	-1.26535	0.595642	0.604702	-0.627194	0.673329	-0.563912	0.415999	1.51115	1.52066	0.647434	1.59475	0.676465	1.14927	0.972883	1.1813	0.732311
hsa-let-7e	145846	-0.576043	-0.103701	-0.0295265	0.047642	-0.0882914	0.0720809	-0.576022	-0.222085	-0.101653	0.0349637	-0.0864622	0.021501	0.670811	0.857326	0.931965	1.02453	0.941829	1.01501	0.820034	0.993792	0.825156	0.101271
hsa-miR-766	145847					0.255419	0.309145					0.193501	0.272014					1.14354	1.20749		1.17551	N/A	N/A
hsa-miR-210	145852	0.282986	0.896041	-0.392847	-0.602829	0.0854607	-1.11055	0.19088	1.08375	-0.47009	-0.604102	0.0550648	-1.22822	1.14146	2.11954	0.721919	0.657881	1.03891	0.426842	1.32764	0.707876	1.87553	0.241241
hsa-miR-154	145857
hsa-miR-33a	145859	-0.505312	-0.0989503	0.557902		0.722884	0.27221	-0.512877	-0.215879	0.494049		0.574268	0.232984	0.700823	0.861021	1.40839		1.48892	1.17526	0.990079	1.33209	0.743251	0.33736
hsa-miR-361-3p	145865	0.104261	-0.311095	-0.100825	0.30158	-0.905337	-0.717013	0.0313228	-0.492977	-0.173955	0.284449	-0.751974	-0.81236	1.02195	0.710557	0.886409	1.21795	0.59379	0.56945	0.872972	0.793728	1.09984	0.748395
hsa-miR-18b	145878
hsa-miR-196b	145889
hsa-miR-494	145901	0.446962	-0.23172	-0.102215	-0.148186	-0.0199183	-0.0577478	0.337271	-0.3893	-0.175365	-0.157431	-0.03077	-0.115693	1.26336	0.7635	0.885544	0.89662	0.978898	0.922939	0.970803	0.932819	1.04072	0.815461
hsa-miR-518a-5p/hsa-miR-527	145905						0.605427						0.585105						1.50015		1.50015	N/A	N/A
hsa-miR-135b	145914
hsa-miR-20b	145915
hsa-miRPlus-E1066	145931
hsa-miRPlus-C1115	145933
hsa-miRPlus-B1114	145934
hsa-miRPlus-E1232	145935	-1.43103	-0.199023	-0.742995	-0.320761	-0.462726	0.583766	-1.33932	-0.346593	-0.82517	-0.32698	-0.391452	0.562215	0.395208	0.786439	0.564416	0.797204	0.762362	1.47653	0.582021	1.01203	0.575101	0.171677
hsa-miRPlus-F1063	145937	-1.43852	-0.452657	-0.379058	-0.49035	-0.564948	0.326804	-1.346	-0.677883	-0.456107	-0.493596	-0.474715	0.290675	0.39338	0.625082	0.728951	0.710253	0.719609	1.22321	0.582471	0.884358	0.658637	0.198978
hsa-miRPlus-E1151	145938	-0.378537	0.0968687	-0.405066	0.24788	-0.633153	0.330006	-0.399699	0.0398945	-0.482481	0.231691	-0.53027	0.294059	0.758017	1.02804	0.715746	1.17421	0.692425	1.22608	0.833934	1.03091	0.808932	0.37188
hsa-miRPlus-E1075	145939			-0.39923		-0.319344	0.0903597			-0.476563		-0.274663	0.0408168			0.718688		0.826644	1.0287	0.718688	0.92767	0.774723	N/A
hsa-miRPlus-E1110	145940	-0.181387	0.0528354	-0.348403	0.152444	-0.256757	0.398985	-0.223691	-0.0176207	-0.425021	0.137928	-0.223683	0.366952	0.856371	0.987861	0.744828	1.10032	0.856376	1.28962	0.86302	1.08211	0.797536	0.202112
hsa-miRPlus-F1086	145941	-0.907552	0.0119258	-0.189074	0.332934	-0.884189	0.123692	-0.87198	-0.0710558	-0.263447	0.315253	-0.734748	0.07604	0.546397	0.951941	0.833095	1.24423	0.600923	1.05412	0.777144	0.966424	0.804144	0.44869
hsa-miRPlus-F1055	145942	0.032853	-0.324577	-0.494696	0.341576	-0.852394	-0.234053	-0.0324275	-0.510588	-0.573373	0.323744	-0.70885	-0.302001	0.977774	0.701937	0.672044	1.25157	0.611808	0.811127	0.783918	0.891503	0.879322	0.639421
hsa-miR-100	145943	0.948756	0.692041	1.00595	-0.419724	0.349558	-0.407629	0.78525	0.817294	0.948404	-0.424207	0.270181	-0.485424	1.72339	1.7621	1.92974	0.745248	1.20596	0.714287	1.80507	0.888498	2.0316	0.00586184
hsa-miR-27b	145944	0.107798	0.143128	0.826097	-0.927934	0.336939	-0.582216	0.0344799	0.100317	0.766021	-0.923507	0.259902	-0.669916	1.02419	1.07201	1.70057	0.527226	1.1974	0.628543	1.26559	0.784389	1.61347	0.185891
hsa-miR-449a	145946
hsa-miRPlus-C1075	145947
hsa-miR-33b	145950					0.715317	0.679628					0.568104	0.663516					1.48257	1.58394		1.53326	N/A	N/A
hsa-miR-200b	145953	-3.90534	-4.08965	-5.78475	-4.28157	-3.13459	-2.05462	-3.54827	-5.42844	-5.93793	-4.21834	-2.56778	-2.22585	0.0854798	0.0232208	0.016312	0.0537222	0.168664	0.213773	0.0416708	0.145386	0.286622	0.119297
hsa-miRPlus-A1083	145956
hsa-miR-639	145962		-0.00664857		0.574263	-0.403633	0.298073		-0.0953172		0.552351	-0.343319	0.260315		0.936066		1.46647	0.788226	1.19774	0.936066	1.15081	0.813396	N/A
hsa-miR-646	145963
hsa-miR-518d-3p	145965
hsa-let-7d	145968	-0.0257379	0.10756	0.69465	-0.165137	0.748693	-0.324092	-0.0847349	0.0538588	0.632723	-0.174084	0.59529	-0.397148	0.942958	1.03804	1.55049	0.88633	1.51078	0.759358	1.17716	1.05215	1.11881	0.697549
hsa-miR-129-3p	145970
hsa-miR-611	145971
hsa-miR-141*	145972
hsa-miR-664	145973	0.184393	0.0663257	-0.0355894	0.286878	-0.116319	0.215959	0.102861	0	-0.107801	0.270005	-0.109292	0.173541	1.0739	1	0.928001	1.20581	0.927043	1.12782	1.00063	1.08689	0.920637	0.406649
hsa-miR-200b*	145974
hsa-miR-1260	145975	-0.0190622	0.281358	0.0726133	0.17523	0.484895	0.0919445	-0.0787751	0.28087	0.00192555	0.160315	0.380417	0.0424915	0.946861	1.21493	1.00134	1.11753	1.30172	1.02989	1.05437	1.14971	0.917076	0.451831
hsa-miR-663b	145976				1.6173	-1.99646	-0.755588				1.5771	-1.64073	-0.853124				2.98369	0.320695	0.553585		1.28599	N/A	N/A
hsa-miR-1247	145977					-0.575453	-0.638727					-0.483272	-0.729633					0.715353	0.603057		0.659205	N/A	N/A
hsa-miRPlus-E1258	145978	0.105816	-0.157283	0.126875	-0.028789	0.244278	-0.692632	0.0327107	-0.292072	0.0569512	-0.0401271	0.184427	-0.786596	1.02293	0.816728	1.04027	0.972569	1.13637	0.57971	0.959975	0.896215	1.07114	0.741187
hsa-miR-939	145980
hsa-miR-1285	145981		-0.0645403		0.326144	-0.442883	0.391673		-0.170934		0.308583	-0.37529	0.359225		0.888267		1.23849	0.770951	1.28274	0.888267	1.09739	0.809435	N/A
hsa-miRPlus-E1114	145983	0.853335	0.377777	0.450373	0.545106	-0.251148	-0.0543228	0.700062	0.40681	0.385006	0.523705	-0.219114	-0.112074	1.62457	1.32575	1.30586	1.43764	0.859093	0.925257	1.41873	1.074	1.32098	0.175828
ebv-miR-BART2-3p	145984
hsa-miRPlus-F1216	145985	-0.251183	-0.878122	0.310573	-0.317248	-0.90004	0.108322	-0.286002	-1.23362	0.243237	-0.323528	-0.747659	0.0597986	0.820172	0.425251	1.18365	0.799113	0.595569	1.04232	0.809689	0.812334	0.996744	0.992197
hsa-miR-2052	145986
hsa-miR-2054	145987
ebv-miR-BART21-3p	145990					-0.420391	-0.799378					-0.356968	-0.899398					0.780804	0.53611		0.658457	N/A	N/A
hsa-miR-196b*	145995
hsa-miR-205*	145996	-1.26516	0.129003	-0.572583	-0.514086	-0.297024	0.877796	-1.19123	0.0818672	-0.652357	-0.516915	-0.256482	0.872926	0.437929	1.05839	0.63624	0.698865	0.837127	1.83137	0.710852	1.12245	0.633301	0.362573
hsa-miR-517a	145999
hsa-miR-1911	146000
hsa-miR-3129	146005
hsa-miR-670	146006
hsa-miR-26b	146008	-1.22705	0.422375	0.194506	-0.322319	0.517951	-0.94527	-1.15722	0.465062	0.125535	-0.32851	0.407343	-1.05357	0.448377	1.38038	1.09091	0.796358	1.32624	0.481775	0.973222	0.868125	1.12106	0.790222
hsa-miR-376a	146009
hsa-miR-2116	146010	-0.479335	-0.0184135	-0.141495	0.0164777	-0.346221	0.437031	-0.489686	-0.110684	-0.215198	0.00434587	-0.296555	0.407156	0.71218	0.926149	0.861428	1.00302	0.814195	1.32607	0.833252	1.04776	0.79527	0.256856
hsa-let-7a	146011	-0.611109	0.192666	0.347352	-0.265255	0.329728	-0.361895	-0.607328	0.165023	0.280533	-0.272447	0.254029	-0.437096	0.656411	1.12118	1.21464	0.827914	1.19253	0.73862	0.997413	0.919689	1.08451	0.743395
bkv-miR-B1-3p/jcv-miR-J1-3p	146014
hsa-miR-449c*	146020
hsa-miR-383	146024
hsa-miR-2277	146025
hsa-miR-365*	146029		1.16189			0.145089	-0.432171		1.431			0.103634	-0.511358		2.69633			1.07448	0.701562	2.69633	0.888019	3.03634	N/A
ebv-miR-BART5*	146032
hsa-miR-103-as	146033
hsv1-miR-H2*	146035
hsv1-miR-H8*	146042	0.0671772	-0.371129	-0.272309	0.367038	-0.995647	-0.699402	-0.00178439	-0.571393	-0.347855	0.34876	-0.825534	-0.793751	0.998764	0.672967	0.785752	1.27347	0.564273	0.576842	0.819161	0.80486	1.01777	0.957644
hsa-miR-24-1*	146043	-0.112731	-0.164962	0.603976	-0.855697	0.347391	-0.145001	-0.162398	-0.302103	0.540772	-0.852536	0.268416	-0.207896	0.893538	0.81107	1.45475	0.55381	1.20448	0.865799	1.05312	0.874698	1.20398	0.553253
hsa-miR-2115	146044
hsv2-miR-H4-5p	146045
jcv-miR-J1-5p	146046
hsa-miR-28-5p	146049					0.423059	-0.192954					0.33005	-0.25857					1.25706	0.835916		1.04649	N/A	N/A
hsa-miR-1471	146052
hsv1-miR-H3	146058
hsa-miR-1914*	146061
hsa-miR-718	146064
hsa-miR-3116	146066
hsa-miR-1915	146068	0.246985	-0.466731	-0.279574	0.253871	-0.881181	-0.88462	0.15874	-0.696266	-0.355222	0.237577	-0.732298	-0.989476	1.11631	0.617167	0.781749	1.17901	0.601944	0.503661	0.83841	0.761539	1.10094	0.779579
hsa-miR-1915*	146069
hsa-miR-1469	146072	0.16593	0.285781	0.202379	0.700853	-0.801805	-0.281888	0.0863773	0.286647	0.133519	0.676722	-0.667643	-0.35255	1.0617	1.2198	1.09697	1.5985	0.629534	0.783199	1.12616	1.00375	1.12195	0.708201
hsa-miR-2114	146074
hsa-miR-483-3p	146076	-1.19878	-0.382424	-0.889922	-0.116895	-0.0171099	0.820964	-1.13197	-0.586145	-0.974166	-0.126688	-0.0284824	0.81287	0.456291	0.66612	0.509034	0.915932	0.980451	1.7567	0.543815	1.2177	0.446594	0.0720375
hsv2-miR-H3	146077
ebv-miR-BART4*	146084
hsa-miR-3170	146085
hsa-miR-30a	146086	0.350411	-0.526097	0.651569	-0.557311	0.338996	-0.0829104	0.251074	-0.773808	0.589035	-0.559383	0.261578	-0.142283	1.19009	0.584872	1.50424	0.678592	1.19879	0.906084	1.09307	0.927822	1.1781	0.621107
hsv1-miR-H8	146089
hsv1-miR-H7*	146090	0.0717024	0.564698	-0.0289556	0.775053	-0.476514	0.12494	0.00225547	0.650962	-0.101074	0.749621	-0.402682	0.077359	1.00156	1.57021	0.932339	1.68135	0.756451	1.05508	1.16804	1.1643	1.00322	0.991723
hsa-miR-1914	146091					-0.499555	0.403798					-0.421451	0.372038					0.746673	1.29418		1.02043	N/A	N/A
hsa-miRPlus-G1093-5p	146093
hsa-miR-1911*	146094
hsa-miR-764	146096
hsv1-miR-H5-3p	146098
hsa-miR-296-5p	146100	0.588681	0.382564	0.597548	1.25911	-0.653078	-0.24276	0.463791	0.413063	0.534254	1.22519	-0.5465	-0.311202	1.37916	1.33151	1.44819	2.33787	0.684679	0.80597	1.38629	1.27617	1.08629	0.846439
hsa-miR-1913	146103			1.58053		0.337369	-0.269297			1.53108		0.260253	-0.339244			2.89001		1.19769	0.790455	2.89001	0.994072	2.90725	N/A
hsa-miR-1539	146105
hsa-miR-762	146107
hsa-miR-1910	146109
hsa-miR-3164	146110
hsa-miR-30b	146112	-0.603747	-0.424395	-0.152274	-0.777631	0.373808	-0.260753	-0.600755	-0.640968	-0.226129	-0.775839	0.289934	-0.330216	0.659409	0.641283	0.854926	0.584049	1.22258	0.795418	0.718539	0.86735	0.82843	0.497916
hsa-miRPlus-G1246-3p	146113		0.150328	-0.0441226		-0.592141	-0.0402751		0.109721	-0.116454		-0.496865	-0.0972292		1.07902	0.922452		0.708645	0.934827	1.00074	0.821736	1.21783	0.322848
hsa-miR-1538	146114
hsa-miR-940	146115				1.26003	-0.580543	-0.572904				1.22609	-0.487418	-0.660076				2.33932	0.713301	0.632845		1.22849	N/A	N/A
hsa-miR-2116*	146116
hsv1-miR-H6-3p	146117	0.176837	0.311944	0.116628	0.802053	-0.99089	-0.0244882	0.0961154	0.32082	0.0465606	0.776147	-0.82166	-0.0805468	1.06889	1.24904	1.0328	1.71255	0.565791	0.945699	1.11691	1.07468	1.0393	0.908172
hsa-miR-1470	146121
hsa-miR-2053	146122
hsv1-miR-H2	146123
hsa-miR-449b*	146127
mcv-miR-M1-5p	146129
hsa-miR-2117	146131
ebv-miR-BART21-5p	146132
hsv2-miR-H4-3p	146134
hsa-miR-518d-5p/hsa-miR-520c-5p/hsa-miR-526a	146136
hsa-miR-133a	146137	-0.840413	-2.37856	-0.50089	-1.52127	1.7536	-0.666814	-0.812041	-3.19346	-0.579655	-1.50644	1.41382	-0.759313	0.569576	0.109314	0.669124	0.351979	2.66442	0.590778	0.449338	1.20239	0.373703	0.374571
hsa-miR-1909*	146138
hsa-miR-1976	146140			0.0397097		0.0678855	0.616915			-0.0314415		0.0407492	0.597245			0.978442		1.02865	1.51282	0.978442	1.27074	0.769981	N/A
hsa-miR-1972	146142
hsa-miR-548q	146148
hsv2-miR-H2	146149
hsa-miR-449c	146151
hsa-miR-3179	146152
ebv-miR-BART22	146153
hsv1-miR-H4	146157
hsa-miR-3202	146158	0.822182	-0.424854	-0.46873	0.695756	-1.07246	-0.266519	0.67225	-0.641567	-0.547042	0.671714	-0.888103	-0.336309	1.59356	0.641016	0.684422	1.59296	0.540324	0.792065	0.972998	0.975118	0.997826	0.99642
hsv1-miR-H4*	146159	-0.0778726	-0.50061	-0.749344		-0.475958	-0.531633	-0.131278	-0.740517	-0.831608		-0.40223	-0.616463	0.913022	0.598525	0.561903		0.756688	0.652268	0.69115	0.704478	0.981081	0.934377
hsa-miR-133b	146160	-1.01881	-2.34737	-0.790306	-1.38214	1.52901	-0.628954	-0.971306	-3.15271	-0.873147	-1.36975	1.23088	-0.719305	0.510044	0.112445	0.545955	0.386959	2.34711	0.60739	0.389481	1.11382	0.349681	0.317852
hsa-miR-2115*	146161	-0.186565	-0.744239	-0.330963	-0.0350412	0.598706	8.06748e-05	-0.228314	-1.05874	-0.407334	-0.0462697	0.473121	-0.054584	0.853632	0.480051	0.754015	0.968437	1.38811	0.962872	0.695899	1.10647	0.628935	0.0843904
hsa-miR-1975	146162	0.20064	-0.173266	0.0425051	0.295917	-0.108133	-0.341153	0.117366	-0.312949	-0.0286067	0.278886	-0.102624	-0.415177	1.08475	0.804994	0.980367	1.21326	0.931338	0.749928	0.956704	0.964841	0.991567	0.961296
hsa-miR-224*	146163	0.120115	0.278388	0.301605	0.0979709	0.258323	-0.00292958	0.0454763	0.27699	0.234142	0.0844101	0.195867	-0.057765	1.03202	1.21166	1.17621	1.06025	1.14541	0.960751	1.13997	1.05547	1.08005	0.331816
hsa-miR-1973	146165	-1.04288	-3.59286	-3.86912	-1.77091	0.103988	-0.256831	-0.992791	-4.77954	-3.99532	-1.7517	0.0701557	-0.32607	0.502505	0.0364094	0.0627031	0.296952	1.04983	0.797706	0.200539	0.714829	0.280541	0.127384
hsa-miRPlus-G1065-5p	146166
hsa-miR-1979	146167	0.602942	-0.402176	-0.0822185	-0.429493	0.190174	-0.364445	0.476522	-0.611945	-0.155087	-0.433805	0.140357	-0.43979	1.39139	0.654314	0.898078	0.740306	1.10218	0.737242	0.981259	0.859909	1.14112	0.650683
hsa-miR-1912	146168
mcv-miR-M1-3p	146169
hsa-miR-2114*	146173
hsa-miR-502-3p	146178					0.851904						0.679359						1.60143			1.60143	N/A	N/A
hsa-miR-2113	146179
hsa-miR-1909	146180					-0.289959	0.212591					-0.250728	0.169983					0.840472	1.12504		0.982759	N/A	N/A
bkv-miR-B1-5p	146185
hsa-miR-711	146196	-0.140114	-0.026561	-0.167779	0.441142	-0.262443	0.130458	-0.186845	-0.121326	-0.241852	0.421564	-0.228315	0.0831896	0.878525	0.919342	0.845659	1.33938	0.853631	1.05936	0.881175	1.08412	0.812801	0.227159
hsv1-miR-H7	146202
hsa-miR-103-2*	146223					-0.195224	0.726484					-0.173562	0.71303					0.886651	1.63924		1.26295	N/A	N/A
hsa-miRPlus-E1041	146224
