# Supplementary material for: The miR-378c-Samd1 circuit promotes phenotypic modulation of vascular smooth muscle cells and foam cells formation in atherosclerosis lesions
Source: Sci Rep. 2021 May 18;11:10548. doi: 10.1038/s41598-021-89981-z (PMC8131603; doi:10.1038/s41598-021-89981-z)
Supplement: Supplementary file 3 — Supplementary Information 3. [file 41598_2021_89981_MOESM3_ESM.xls]

## Sheet: Expression Matrix
Down-regulated
Name	Id	Plaque1	Plaque2	Plaque3	Normal1	Normal2	Normal3	Plaque1	Plaque2	Plaque3	Normal1	Normal2	Normal3	Plaque1	Plaque2	Plaque3	Normal1	Normal2	Normal3	Plaque	Normal	Plaque/Normal	Plaque/Normal
hsa-miR-208b	42555	-4.32731	-6.21561	-5.4056	-3.55031	1.98892	-1.93107	-3.92499	-8.20531	-5.55345	-3.49991	1.6055	-2.09529	0.0658357	0.00338809	0.0212935	0.0883941	3.04301	0.234021	0.0301724	1.12181	0.0268962	0.319733
hsa-miR-378/hsa-miR-378c	11105	-1.36434	-1.1105	-1.79067	0.00530234	1.39445	-0.408517	-1.27978	-1.53714	-1.8876	-0.00663356	1.12128	-0.486362	0.411859	0.344568	0.270257	0.995413	2.1754	0.713823	0.342228	1.29488	0.264293	0.101451
hsa-miRPlus-F1195	46882	-1.42669	-1.365	-1.17724		0.641074	0.17328	-1.33544	-1.86956	-1.26553		0.507631	0.128441	0.396271	0.273657	0.415946		1.42171	1.09311	0.361958	1.25741	0.287859	0.00702145
hsa-miRPlus-E1200	45587		-0.0267873	-1.22889		-0.627767	1.19754		-0.121622	-1.31791		-0.525883	1.21081		0.919154	0.401115		0.694534	2.31467	0.660135	1.5046	0.438743	0.425377
hsa-miR-133a	146137	-0.840413	-2.37856	-0.50089	-1.52127	1.7536	-0.666814	-0.812041	-3.19346	-0.579655	-1.50644	1.41382	-0.759313	0.569576	0.109314	0.669124	0.351979	2.66442	0.590778	0.449338	1.20239	0.373703	0.374571
hsa-miRPlus-E1153	46555	-1.71939	-0.787155	-1.02699	-0.756478	-0.179535	0.982841	-1.59675	-1.1148	-1.11317	-0.755057	-0.160783	0.983931	0.330621	0.461757	0.462278	0.592523	0.894539	1.97785	0.418219	1.15497	0.362104	0.156408
hsa-miR-133b	146160	-1.01881	-2.34737	-0.790306	-1.38214	1.52901	-0.628954	-0.971306	-3.15271	-0.873147	-1.36975	1.23088	-0.719305	0.510044	0.112445	0.545955	0.386959	2.34711	0.60739	0.389481	1.11382	0.349681	0.317852
hsa-miR-422a	11104		-1.12508	-0.496281		0.787646	-0.197331		-1.55618	-0.574981		0.627019	-0.263196		0.340051	0.671295		1.54437	0.83324	0.505673	1.18881	0.425362	0.223705
hsa-miR-483-3p	146076	-1.19878	-0.382424	-0.889922	-0.116895	-0.0171099	0.820964	-1.13197	-0.586145	-0.974166	-0.126688	-0.0284824	0.81287	0.456291	0.66612	0.509034	0.915932	0.980451	1.7567	0.543815	1.2177	0.446594	0.0720375
hsa-miR-1273	46623		-0.0407651	0.0321505	0.906662	0.883394	0.48226		-0.139879	-0.0391071	0.878921	0.705009	0.45495		0.907595	0.973257	1.839	1.63015	1.37074	0.940426	1.6133	0.582922	0.031764
hsa-miRPlus-E1236	46263	0.286417	-0.155875		1.63198	-0.150776	-0.0398355	0.193943	-0.290233		1.59152	-0.137358	-0.0967648	1.14389	0.81777		3.01367	0.909183	0.935128	0.980828	1.61933	0.605702	0.532706
hsa-miR-491-3p	17927	-0.984123	-1.37617	-1.74801	-1.56294	0.8033	0.0218243	-0.940338	-1.88416	-1.84433	-1.54738	0.63977	-0.0316068	0.521111	0.270902	0.278484	0.34213	1.55808	0.97833	0.356832	0.959514	0.371889	0.17
hsa-miR-146b-3p	42461	-0.8873	-0.142262	-0.355173	-0.402019	0.0748041	1.08348	-0.853899	-0.272452	-0.431886	-0.406813	0.0463846	1.09028	0.553287	0.827911	0.741292	0.754288	1.03267	2.12916	0.707497	1.30537	0.541988	0.234428
hsa-miR-1284	46336	-0.913346	-0.495103	-0.942168	0.338269	-0.434869	0.493886	-0.877152	-0.733324	-1.02715	0.320495	-0.368762	0.467236	0.544441	0.601516	0.490679	1.24876	0.774447	1.38246	0.545546	1.13522	0.480563	0.0345288
hsa-miR-195*	42723		-0.571017		-0.192645	-0.278408	0.794761		-0.832482		-0.20111	-0.241318	0.785181		0.561562		0.869881	0.845972	1.72331	0.561562	1.14639	0.489854	N/A
hsa-miR-451	42866	-0.420211	-0.647041	-0.266763	-0.294251	0.824481	0.44354	-0.436903	-0.931782	-0.34223	-0.300935	0.657022	0.414034	0.738719	0.52421	0.788821	0.811726	1.57682	1.33241	0.683917	1.24032	0.551404	0.0810815
hsa-miRPlus-E1212	46343	-1.22777	-0.0347518	-1.08827	-0.806375	-0.701438	1.13187	-1.15786	-0.132025	-1.17531	-0.804079	-0.585891	1.14141	0.448178	0.91255	0.442788	0.572728	0.666238	2.20597	0.601172	1.14831	0.523527	0.377646
hsa-miR-183	10977		-0.044877	-0.39465		1.15952	-0.238291		-0.14525	-0.471918		0.929922	-0.306479		0.904222	0.721005		1.90517	0.808613	0.812614	1.35689	0.598878	0.430767
hsa-miR-518e*/hsa-miR-519a*/hsa-miR-519b-5p/hsa-miR-519c-5p/hsa-miR-522*/hsa-miR-523*	13137	-0.960067	-0.19009	-0.449671	0.16261	-0.094256	0.674975	-0.918863	-0.334924	-0.527715	0.147916	-0.0913206	0.658599	0.528926	0.792826	0.693653	1.10797	0.938663	1.57855	0.671801	1.20839	0.555946	0.0599944
hsa-miR-1298	46381	-0.548047	-0.870326	0.284954	0.0645346	0.755875	0.438393	-0.55103	-1.22343	0.217257	0.0515601	0.60114	0.408595	0.682533	0.428263	1.16252	1.03639	1.51692	1.32739	0.757772	1.29356	0.585802	0.105116
hsa-miR-1973	146165	-1.04288	-3.59286	-3.86912	-1.77091	0.103988	-0.256831	-0.992791	-4.77954	-3.99532	-1.7517	0.0701557	-0.32607	0.502505	0.0364094	0.0627031	0.296952	1.04983	0.797706	0.200539	0.714829	0.280541	0.127384
Up-regulated
Name	Id	Plaque1	Plaque2	Plaque3	Normal1	Normal2	Normal3	Plaque1	Plaque2	Plaque3	Normal1	Normal2	Normal3	Plaque1	Plaque2	Plaque3	Normal1	Normal2	Normal3	Plaque	Normal	Plaque/Normal	Plaque/Normal
hsa-miR-483-5p	42654	0.137629	0.628744	0.452767	0.241087	-0.753291	-0.525468	0.061112	0.734617	0.387433	0.225017	-0.628127	-0.609949	1.04327	1.66396	1.30806	1.16879	0.647016	0.65522	1.33843	0.823676	1.62495	0.107795
hsa-miR-140-5p	4700	0.171815	-0.248683	0.912819	-0.956843	0.0999901	-0.951155	0.0916314	-0.411456	0.853965	-0.951909	0.0668995	-1.05979	1.06557	0.751864	1.80746	0.516948	1.04746	0.479703	1.2083	0.681371	1.77334	0.219964
hsa-miR-1184	46258	0.848632	0.878743	0.412143	1.13985	-0.681599	-0.758414	0.695864	1.06116	0.346237	1.10802	-0.569731	-0.85611	1.61985	2.08661	1.27124	2.1555	0.673742	0.55244	1.65923	1.12723	1.47196	0.401128
hsa-miRPlus-E1168	46561	0.311945	0.593108	0.879651	0.26453	-0.192592	-0.161476	0.216733	0.68807	0.82033	0.248049	-0.171419	-0.225306	1.1621	1.61113	1.76581	1.1876	0.887969	0.855414	1.51301	0.976994	1.54864	0.0628608
hsa-miR-142-5p	145798	1.09442	-0.155001	-2.29722	-0.260927	-2.43162	-2.55738	0.915292	-0.289091	-2.40128	-0.268195	-1.99519	-2.75714	1.88595	0.818417	0.189296	0.830358	0.250836	0.147917	0.964555	0.409704	2.35427	0.36133
hsa-miR-30a*	19595	0.802045		0.82338		0.517518	-0.210425	0.654273		0.763266		0.40699	-0.277033	1.57382		1.69733		1.32592	0.825287	1.63558	1.0756	1.52061	0.161987
hsa-miR-17*	19588	0.780777	0.310788		-0.618409	0.115902	-0.288984	0.635285	0.31931		-0.619409	0.0798599	-0.360048	1.55325	1.24773		0.650938	1.05692	0.779138	1.40049	0.828997	1.68938	0.058811
hsa-miR-551b	42917	1.13052	0.750607	0.67975	0.217231	0.348526	0.333055	0.94752	0.893791	0.617613	0.201579	0.26934	0.29728	1.92855	1.85805	1.53433	1.14996	1.20526	1.22883	1.77365	1.19468	1.48462	0.00941958
hsa-miR-27a	46483	-0.016666	0.607	1.07594	-0.462111	0.799438	-0.748076	-0.0766359	0.706216	1.01938	-0.465851	0.636623	-0.845186	0.948266	1.63152	2.02705	0.724044	1.55469	0.556639	1.53561	0.945123	1.62478	0.251633
hsa-miR-210	145852	0.282986	0.896041	-0.392847	-0.602829	0.0854607	-1.11055	0.19088	1.08375	-0.47009	-0.604102	0.0550648	-1.22822	1.14146	2.11954	0.721919	0.657881	1.03891	0.426842	1.32764	0.707876	1.87553	0.241241
hsa-miR-338-3p	42592	-2.02178	1.6084	-0.558644	-0.946677	-0.546829	0.624529	-1.86672	2.01421	-0.638222	-0.941921	-0.459956	0.605291	0.274197	4.03961	0.642504	0.520539	0.727008	1.52129	1.6521	0.922944	1.79003	0.587149
hsa-miR-34a	27217	0.557461	0.931699	0.594966	-0.608962	0.293207	0.0163539	0.435919	1.13033	0.531635	-0.610128	0.224281	-0.0373875	1.35277	2.18909	1.44557	0.655139	1.1682	0.974418	1.66248	0.932584	1.78265	0.0742839
hsa-miR-886-3p	42806	1.22043	-0.355109	1.45229	-0.685896	-0.149018	0.590359	1.02779	-0.550468	1.40104	-0.685713	-0.135926	0.569183	2.0389	0.682798	2.64091	0.621699	0.910086	1.48368	1.78754	1.00516	1.77837	0.283466
hsa-miR-143*	46467	1.01976		0.990624	-0.540275	0.266222	0.446658	0.848639		0.932865	-0.542645	0.202301	0.417329	1.8008		1.90906	0.686511	1.15053	1.33545	1.85493	1.0575	1.75408	0.050912
hsa-miR-1275	46620	0.752419	1.17693	0.434716	0.31261	-1.50935	0.554003	0.609969	1.45065	0.369128	0.295286	-1.24396	0.530764	1.52623	2.73331	1.29157	1.22713	0.422212	1.44469	1.85037	1.03134	1.79413	0.206796
hsa-miRPlus-F1223	46834	1.1599	0.700572		1.20999	-1.03143	-1.90452	0.973746	0.828436		1.17693	-0.854678	-2.06724	1.96393	1.77576		2.26096	0.552989	0.238616	1.86985	1.01752	1.83765	0.372072
hsa-miR-142-3p	10947	-0.315106	1.40479	-0.948905	-0.0347445	-0.700312	-1.16993	-0.34307	1.74827	-1.03398	-0.0459782	-0.584974	-1.29097	0.788362	3.35956	0.488361	0.968633	0.666661	0.408675	1.54543	0.681323	2.26827	0.403309
hsa-miR-221	11022	0.945444	0.458159	1.17255	-0.277362	0.417585	-0.829908	0.782293	0.511803	1.11735	-0.284342	0.325592	-0.931661	1.71986	1.42583	2.16949	0.821116	1.25318	0.524255	1.77173	0.866183	2.04544	0.0402216
hsa-miR-100	145943	0.948756	0.692041	1.00595	-0.419724	0.349558	-0.407629	0.78525	0.817294	0.948404	-0.424207	0.270181	-0.485424	1.72339	1.7621	1.92974	0.745248	1.20596	0.714287	1.80507	0.888498	2.0316	0.00586184
hsa-miR-29c*	14300	1.16443		1.13942	-0.0920106	0.564105	-0.109196	0.977795		1.08376	-0.10224	0.444937	-0.17006	1.96945		2.11956	0.931585	1.36125	0.888806	2.0445	1.06055	1.92778	0.0166742
hsa-miR-363	11077		0.726219	1.27535	-0.228953	-0.029241	0.436907		0.861937	1.2216	-0.236781	-0.0383637	0.407025		1.81748	2.33205	0.848637	0.973759	1.32595	2.07476	1.04945	1.977	0.030873
hsa-miR-589	42542	1.95556	-0.0718905	1.46331	0.28764	0.793373	-0.174448	1.68408	-0.180535	1.41221	0.270754	0.631683	-0.239014	3.21335	0.882376	2.66144	1.20644	1.54937	0.847324	2.25239	1.20104	1.87536	0.224231
hsa-miR-146a	10952	0.446479	1.42397	-0.311166	0.0528805	-0.777638	-0.847499	0.336839	1.77333	-0.387259	0.0401104	-0.647958	-0.950249	1.26299	3.41841	0.764581	1.02819	0.638183	0.517543	1.81533	0.727973	2.49367	0.259762
hsa-miR-487b	14285	1.92455	0.856791	0.925312	0.41661	0.708316	-0.41971	1.6564	1.03249	0.866633	0.397462	0.562402	-0.49819	3.15228	2.04555	1.8234	1.31719	1.47673	0.707994	2.34041	1.1673	2.00497	0.0682124
hsa-miR-508-5p	42812	1.3767	0.777955	1.48784		0.419475	-0.063044	1.1673	0.929513	1.43708		0.327131	-0.12129	2.24591	1.90463	2.70773		1.25452	0.919365	2.28609	1.08694	2.10323	0.0346189
hsa-miR-21	5740	-0.155816	1.16899	0.199043	-1.67501	-1.2645	-1.89977	-0.200863	1.44027	0.130136	-1.65748	-1.04453	-2.06222	0.87003	2.71372	1.0944	0.316992	0.484804	0.239447	1.55938	0.347081	4.49285	0.107074
hsa-miR-585	17546		0.874059		0.658578	-1.1293	-1.46057		1.05504		0.635187	-0.934396	-1.5981		2.07778		1.55314	0.523261	0.330312	2.07778	0.802238	2.58998	N/A
hsa-miR-199b-5p	19591		0.967078	1.19253	-0.499859	0.505974	-0.332012		1.17654	1.13761	-0.502937	0.397587	-0.405517		2.26034	2.20017	0.705669	1.3173	0.754966	2.23026	0.925979	2.40854	0.0143463
hsa-miR-374a	145844			1.25761		0.914734	-1.43753			1.20361		0.730536	-1.57375			2.30316		1.65926	0.335934	2.30316	0.997595	2.30871	N/A
hsa-miR-223	11024	-0.260695	1.56333	0.43331	-0.260015	-0.403149	-1.15112	-0.294494	1.95535	0.367703	-0.267299	-0.342924	-1.2711	0.815358	3.87811	1.2903	0.830874	0.788442	0.414345	1.99459	0.677887	2.94236	0.242449
hsa-miR-146b-5p	10306	0.101245	1.40131	0.294345	-0.39047	-1.12682	-1.59562	0.0286294	1.74372	0.22678	-0.395467	-0.932379	-1.74081	1.02004	3.34898	1.17022	0.760243	0.523994	0.299202	1.84641	0.527813	3.49824	0.159532
hsa-miR-497	42847	1.68268		1.19523		0.362851	-0.294058	1.44046		1.14035		0.281009	-0.365409	2.71407		2.20435		1.21504	0.776249	2.45921	0.995646	2.46997	0.0489516
hsa-miRPlus-A1087	17848	1.08423	-0.131006	2.51954		0.470582	0.378015	0.906199	-0.25775	2.48332		0.36876	0.344792	1.8741	0.836391	5.59181		1.29124	1.26997	2.76744	1.2806	2.16104	0.483309
hsa-miR-155	10964		0.892602		-0.512857	-0.878018	-0.794816		1.07926		-0.515707	-0.729721	-0.894577		2.11296		0.69945	0.60302	0.537905	2.11296	0.613458	3.44433	N/A
