# Supplementary material for: The miR-378c-Samd1 circuit promotes phenotypic modulation of vascular smooth muscle cells and foam cells formation in atherosclerosis lesions
Source: Sci Rep. 2021 May 18;11:10548. doi: 10.1038/s41598-021-89981-z (PMC8131603; doi:10.1038/s41598-021-89981-z)
Supplement: Supplementary file 5 — Supplementary Information 5. [file 41598_2021_89981_MOESM5_ESM.xlsx]

## Sheet: Sheet1
Table 4. Nucleotide Sequence of Primers Used for qRT-PCR
Name	Species	Sequence of Forward Primer	Sequence of Reverse Primer
SM α-actin	Mus musculus	CTTCGCTGGTGATGATGCTC	TTGGTGATGATGCCGTGTTC
Calponin	Mus musculus	TTACGGTTTGGGGAGATGAG	TACTTACTTGTGAGGGAATAAAGG
18S	Mus musculus	CGTCTGCCCTATCAACTTTCG	GCCTGCTGCCTTCCTTGG
miR-378c	Mus musculus	GCGCACTGGACTTGGAGTC	CAGTGCGTGTCGTGGAGT
miR-378c	Homo sapiens	GCACTGGACTTGGAGTCAGAA	GTGCAGGGTCCGAGGT
U6	Homo sapiens	CTCGCTTCGGCAGCACA	AACGCTTCACGAATTTGCGT
