# Supplementary material for: The miR-378c-Samd1 circuit promotes phenotypic modulation of vascular smooth muscle cells and foam cells formation in atherosclerosis lesions
Source: Sci Rep. 2021 May 18;11:10548. doi: 10.1038/s41598-021-89981-z (PMC8131603; doi:10.1038/s41598-021-89981-z)
Supplement: Supplementary file 6 — Supplementary Information 6. [file 41598_2021_89981_MOESM6_ESM.xlsx]

## Sheet: Tissue
Table 5. Clinical human specimen information
Samples used for MicroRNA microarray
Gender	Age	Height(CM)	Smoking	Drinking	Hypertension	Diabetes	Number of blood vessel lesions
M	18	184	1	1	O	O	2
M	22	165	1	1	O	0	2
M	25	174	0	1	O	0	1
Samples used for qRT-PCR
Gender	Age	Height(CM)	Smoking	Drinking	Hypertension	Diabetes	Number of blood vessel lesions
F	61	162	1	1	1	0	3
F	35	182	0	0	0	0	2
M	48	176	0	1	1	0	3
M	49	168	1	0	1	0	2
F	62	158	1	1	1	0	1
M	60	178	0	0	0	0	2
F	32	164	0	0	0	0	0
M	47	175	1	0	0	0	0
M	36	172	0	0	0	0	0
F	27	166	0	0	0	0	0
M	56	177	0	0	0	1	0

## Sheet: Blood 
		Blood Samples
V1	Gender	Age	SBP	DBP	HR	BMI	Smoking	Drinking	Hypertension	Diabetes	Score	Number of blood vessel lesions	CAD	TCmmoll	HDLmmoll	LDLmmoll	FBGmmoll	NTproBNP	HBgl	LVEF	@2△△Ct	ACEIARB	CCB	D	NITRA	Statin	antidibetic	mirna
1	0	69	98	64	63	21	0	0	0	0	84	3	1	3.23	1.07	2.72	5.26	1869	120	0.64	2.2	0	0	1	1	1	0	0.11
2	1	66	154	74	79	30	1	1	1	1	183	3	1	5.23	0.88	3.8	7.12	488	146	0.6	0.66	1	1	0	1	1	1	0.033
3	1	55	134	86	80	27	0	0	0	0	109	2	1	4.07	1.2	2.39	5	356	150	0.6	0.79	0	1	0	0	1	0	0.0395
4	0	73	145	84	90	26	0	0	0	1	5	0	0	4.4	1.43	2.39	4.6	58	138	0.65	6.31	0	0	0	1	1	0	0.3155
5	1	64	178	82	61	25	1	1	0	0	212	3	1	3.94	0.95	3.64	5.42	1014	159	0.47	0.79	0	0	1	0	1	0	0.0395
6	0	69	151	83	70	27	0	0	0	1	49	2	1	6.01	1.22	2.11	8.65	138	147	0.65	1.61	0	0	0	1	1	1	0.0805
7	0	46	114	65	65	26	0	0	1	0	55	0	0	2.47	1.01	1.1	4.41	354	122	0.66	3.48	1	0	0	0	1	0	0.174
8	1	74	146	66	74	20	0	0	0	1	3	0	0	4	1.79	1.25	3.94	170	138	0.64	17.9	0	0	0	1	1	0	0.895
9	0	71	188	85	92	27	0	0	1	0	1	0	0	4.49	1.34	2.7	5.85	45	125	0.64	27.31	1	1	0	1	0	0	1.3655
10	1	65	138	62	59	26	1	0	1	1	126	3	1	4.31	1	2.47	5.57	350	134	0.63	0.37	0	0	0	0	1	0	0.0185
11	1	72	126	63	68	25	0	0	1	0	262	3	1	4.25	1.17	3.18	6.18	1900	139	0.75	3.05	1	0	0	1	1	0	0.1525
12	1	66	179	79	77	26	1	1	1	0	228	3	1	4.57	1.08	3.07	5.99	147	154	0.64	0.04	1	1	0	1	1	0	0.002
13	0	49	134	86	107	27	0	0	1	1	65	3	1	5.1	1.02	3.29	6	726	127	0.75	12.91	1	0	1	1	1	1	0.6455
14	1	69	129	64	55	22	0	0	0	0	14	1	1	4.44	1.15	2.54	4.75	256	130	0.68	14.14	0	0	0	1	1	0	0.707
15	1	62	126	73	77	24	1	1	0	0	128	1	1	4.16	0.9	2.74	4.96	329	125	0.64	6.23	0	1	0	1	0	0	0.3115
16	0	70	140	87	81	29	0	0	1	1	202	3	1	3.47	1.1	2.96	6.92	259	122	0.6	0.25	0	0	1	1	1	1	0.0125
17	0	65	120	76	72	28	0	0	1	0	51	3	1	3.42	1.08	2.78	5.13	150	88	0.6	6.72	0	0	0	0	1	0	0.336
18	1	74	138	77	76	25	1	1	1	0	73	3	1	6.22	1.69	4.24	5.61	170	160	0.65	1.12	1	1	0	1	1	0	0.056
19	0	70	156	86	60	23	0	0	1	0	312	1	1	4.61	1.64	3.2	4.96	126	147	0.47	0.13	1	1	0	1	1	0	0.0065
20	1	71	104	56	74	0	1	0	0	0	196	2	1	3.64	0.74	2.72	7.93	200	162	0.65	4.13	0	0	0	0	1	0	0.2065
21	1	64	133	81	57	0	1	1	1	0	17	1	1	2.62	0.82	1.84	4.9	240	146	0.66	5.56	1	1	0	1	1	0	0.278
22	1	60	152	66	77	28	1	0	1	1	199	2	1	2.58	0.78	1.52	6.26	1228	141	0.64	3.75	1	0	1	0	1	1	0.1875
23	0	56	148	79	61	23	0	0	1	1	77	2	1	4.33	1.21	2.84	13.13	561	156	0.64	0.47	1	1	0	1	1	1	0.0235
24	0	67	146	73	74	24	0	0	0	1	13	1	1	4.52	0.89	1.9	15.44	250	138	0.63	37.79	0	0	0	1	1	1	1.8895
25	1	53	108	60	60	26	1	0	0	0	32	1	1	3.56	1.22	2.7	5.28	26	145	0.75	2.27	0	0	0	1	1	0	0.1135
26	1	48	128	74	64	29	1	1	1	0	284	3	1	4.64	0.86	3.12	5.18	55	150	0.64	0.34	1	1	0	1	1	0	0.017
27	1	57	154	79	57	24	1	1	1	0	144	2	1	4.11	0.97	1.77	4.4471	36	137	0.75	3.27	1	1	0	1	1	0	0.1635
28	1	69	121	62	57	20	1	1	1	0	161	3	1	4.98	1.21	4	4.32	24	137	0.68	4.23	1	0	1	1	1	0	0.2115
29	1	49	106	74	57	27	0	0	0	1	0	0	0	5.49	1.2	2.5	5.87	6	148	0.64	37.62	0	0	0	1	1	0	1.881
30	0	55	128	71	87	25	0	0	1	0	22	1	1	3.91	1.28	2.45	4.81	400	126	0.6	4.05	1	1	0	1	1	0	0.2025
31	1	75	141	74	53	22	1	1	0	0	155	3	1	4.25	1.45	2.9	5.04	866	138	0.6	7.61	0	0	0	1	1	0	0.3805
32	1	58	143	98	86	29	1	1	1	0	125	3	1	4.3	0.98	2.3	5.27	450	152	0.65	1.26	0	1	0	1	1	0	0.063
33	1	51	155	95	83	26	0	0	1	0	222	3	1	4.81	1.12	3.11	5.57	1358	174	0.47	0.91	1	0	1	1	1	0	0.0455
34	0	63	128	69	71	29	1	0	0	1	102	3	1	3.04	0.75	1.82	6.6	138	127	0.65	4.03	0	0	0	1	1	1	0.2015
35	0	51	164	97	92	29	0	0	1	1	116	3	1	4.19	0.82	2.39	11.15	400	155	0.66	5.57	1	1	1	0	1	1	0.2785
36	1	69	106	68	60	28	1	1	1	0	86	2	1	2.77	0.82	1.7	5.11	2021	134	0.64	6.02	1	0	1	1	1	0	0.301
37	0	84	177	78	79	25	0	0	1	0	0	1	0	5.04	1.39	2.3	5.2	176	129	0.64	22.63	1	1	0	0	1	0	1.1315
38	1	36	132	79	64	35	1	0	0	0	31	2	1	3.7	1.68	2.7	7.22	20	177	0.63	6.72	0	0	0	1	1	0	0.336
39	0	65	107	59	89	0	0	0	1	0	3	0	0	4.08	1.09	2.01	4.89	72	140	0.75	53.09	0	1	0	0	1	0	2.6545
40	1	56	117	76	68	30	1	1	1	0	71	2	1	3	0.64	1.96	5.8	43	137	0.64	5.81	0	1	0	1	1	0	0.2905
41	1	64	133	81	87	30	0	0	1	1	74	2	1	2.55	0.81	1.83	7.03	368	126	0.75	21.86	1	1	0	1	1	1	1.093
42	0	60	115	71	64	19	0	0	0	0	201	2	1	4.25	1.69	2.7	4.53	389	121	0.68	1.59	0	0	0	1	1	0	0.0795
43	1	61	111	64	54	26	1	1	0	0	93	1	1	4.11	1.04	2	4.85	420	140	0.6	2.51	0	0	0	1	1	0	0.1255
44	0	54	108	58	74	0	0	0	0	0	167	3	1	7.08	1.32	5.18	4.87	1231	137	0.4	0.97	0	0	0	1	1	0	0.0485
45	1	55	156	96	81	26	0	0	1	0	85	1	1	3.57	1.3	1.69	4.69	51	154	0.7	19.7	0	0	0	1	1	0	0.985
46	1	57	139	79	66	26	1	0	1	0	173	2	1	3.15	0.87	1.83	5.39	22	134	0.66	2	1	1	0	0	1	0	0.1
47	0	68	110	62	68	25	1	0	1	0	45	2	1	3.85	1.07	2.36	4.98	2394	143	0.47	3.81	0	0	1	1	1	0	0.1905
48	1	57	162	94	83	30	1	0	1	1	56	1	1	3.14	0.84	2.06	5.2	245	146	0.65	14.06	1	1	0	1	1	1	0.703
49	0	85	168	73	53	25	0	0	1	0	24	1	1	3.88	1.12	2.43	6.94	348	128	0.66	24.76	1	0	0	1	1	0	1.238
50	1	68	176	72	77	25	0	0	1	0	204	3	1	3.41	1.17	2.16	5.46	216	170	0.71	2.31	1	1	0	1	1	0	0.1155
51	1	47	150	81	77	26	1	0	0	1	128	3	1	2.42	1.1	1.98	7.39	80	157	0.56	2.31	1	0	0	0	1	1	0.1155
52	0	70	158	96	62	27	0	0	1	1	82	0	0	4.23	1.07	2.34	4.82	21	124	0.65	23.43	1	1	0	1	1	0	1.1715
53	1	64	106	63	71	24	1	0	1	1	54	3	1	4	1.3	2.2	7.67	6	131	0.64	14.25	1	1	0	0	1	1	0.7125
54	1	61	115	86	70	0	1	1	0	0	90	2	1	4.57	1.45	2.56	4.31	701	146	0.65	9.15	1	0	0	1	1	0	0.4575
55	1	75	128	79	78	27	1	1	0	0	85	1	1	4.17	1.02	2.91	5.71	1355	160	0.36	3.74	1	0	1	0	1	0	0.187
56	1	55	168	103	76	0	1	1	1	0	35	2	1	4.76	0.89	2.5	4.72	151	179	0.6	14.98	1	1	1	0	1	0	0.749
57	1	72	126	53	56	0	1	0	1	0	238	3	1	1.13	0.8	1.25	5.48	107	108	0.64	1.61	1	1	0	0	1	0	0.0805
58	1	44	136	89	78	42	0	0	0	0	89	1	1	3.1	0.97	1.9	5.9	82	168	0.6	3.14	1	1	0	1	1	0	0.157
59	0	74	140	77	61	25	0	0	1	1	60	3	1	4.4	1.58	2.42	5.09	213	123	0.6	4.89	0	1	0	1	1	0	0.2445
60	0	72	141	70	64	27	0	0	1	1	84	3	1	2.45	1.08	1.08	6.37	2072	123	0.65	2.5	0	0	0	1	1	1	0.125
61	1	75	101	64	71	25	1	0	0	0	315	3	1	3.55	0.73	2.39	6.82	4559	132	0.47	0.55	1	0	1	1	1	0	0.0275
62	1	69	149	81	88	29	1	0	1	0	82	1	1	4.47	1.1	2.82	7.04	199	163	0.65	3.31	0	1	0	0	1	0	0.1655
63	0	79	156	65	66	0	0	0	1	1	281	3	1	3.87	1.04	1.93	7.82	1490	105	0.66	1.2	1	1	0	1	1	1	0.06
64	0	62	115	62	81	28	0	0	1	0	10	0	0	7.91	1.58	2.8	5.78	335	143	0.64	14.42	0	0	0	0	1	0	0.721
65	1	69	176	90	70	0	0	1	1	1	16	0	0	5.13	1.33	2.19	7.13	150	136	0.64	8.43	0	0	1	1	1	1	0.4215
66	1	42	140	76	74	26	1	1	1	0	4	1	1	2.92	0.64	1.5	6.17	170	151	0.63	4.63	1	1	1	1	1	0	0.2315
67	1	54	124	78	57	26	0	1	1	0	264	3	1	2.89	0.97	2	5.28	200	135	0.75	0.3	0	0	0	1	1	0	0.015
68	1	57	159	89	65	27	1	0	1	0	168	3	1	2.86	0.78	1.75	5.4	240	151	0.64	3.86	1	0	0	0	1	0	0.193
69	1	58	158	75	88	0	1	1	1	1	244	3	1	4.17	0.97	1.9	7.73	250	148	0.75	3.07	1	0	0	0	1	1	0.1535
70	1	65	144	100	68	30	0	0	1	0	160	1	1	3.82	0.79	2.8	5.19	400	138	0.68	8.53	1	0	0	1	1	0	0.4265
71	1	65	161	66	65	25	0	0	1	1	7	0	0	3.14	0.85	1.97	7.87	450	161	0.64	5.86	1	1	0	0	1	1	0.293
72	0	68	124	65	75	30	0	0	0	0	82	0	0	3.54	1.21	1.88	5.93	400	123	0.6	3.61	0	0	0	1	1	0	0.1805
73	1	65	133	84	58	27	1	0	1	0	172	1	1	3.98	1.22	2.48	5.12	368	133	0.6	1.08	1	1	0	1	1	0	0.054
74	1	68	124	94	72	26	0	0	1	0	11	1	1	2.65	1.27	2.14	5.03	389	142	0.65	9.52	1	0	0	1	1	0	0.476
75	0	56	143	89	65	34	0	0	0	0	160	1	1	3.76	1.35	2.02	5.62	245	136	0.47	0.18	1	0	0	0	1	0	0.009
76	0	47	135	75	67	32	0	0	1	0	34	0	0	4.63	1.37	2.22	6	125	119	0.65	22.7	1	1	0	0	1	0	1.135
77	0	63	122	74	64	32	0	0	1	0	33	1	1	3.81	1.24	2.25	6.39	150	136	0.66	6.17	1	1	0	1	1	0	0.3085
78	1	56	117	68	71	0	1	1	0	1	80	1	1	2.5	0.63	1.54	13.96	170	165	0.64	3.13	0	0	0	1	1	1	0.1565
79	1	62	116	66	80	25	0	0	1	1	43	3	1	4.39	1.34	2.26	5.53	200	158	0.64	1.66	0	0	0	1	1	1	0.083
80	1	61	161	80	58	28	1	1	0	0	224	3	1	5.43	1.03	3.17	7.63	240	147	0.63	0.93	0	0	0	1	1	0	0.0465
81	1	74	138	67	67	27	1	1	1	0	54	0	0	3.24	1.09	2.1	5.4	250	144	0.75	7.39	0	1	0	0	1	0	0.3695
82	1	56	152	86	57	31	1	1	1	1	160	2	1	3.03	0.97	3.4	7.3	400	159	0.64	0.37	1	0	0	0	1	1	0.0185
83	1	47	130	84	88	26	1	0	0	0	28	2	1	5.42	0.84	3.4	14.98	450	144	0.75	3.81	1	0	0	0	1	0	0.1905
84	1	62	123	77	84	28	1	0	0	0	2	0	0	4.43	0.96	1.9	5.4	400	154	0.68	7.52	0	0	0	1	1	0	0.376
85	1	63	122	57	67	0	1	0	1	0	41	1	1	3.22	0.83	2	4.88	368	144	0.7	4.83	0	1	0	1	1	0	0.2415
86	1	34	138	83	93	23	1	1	1	0	79	1	1	2.46	0.84	1.35	4.75	389	140	0.5	0.53	1	0	0	0	1	0	0.0265
87	0	65	160	59	68	23	0	0	1	1	83	1	1	4.64	1.37	2.91	7.84	245	130	0.64	11.43	1	1	0	0	1	1	0.5715
88	0	65	159	73	83	25	0	0	1	0	102	2	1	6.76	1.66	4.73	6.45	150	124	0.6	3.29	1	0	0	1	1	0	0.1645
89	0	81	117	55	60	29	0	0	1	0	10	1	1	3.73	1.03	2.06	5.86	170	122	0.6	4.77	0	1	0	0	1	0	0.2385
90	1	66	144	74	76	32	1	0	0	1	48	3	1	2.96	1.01	1.8	6.84	240	156	0.65	0.24	1	0	0	0	1	1	0.012
91	1	55	142	102	118	27	1	0	0	0	0	0	0	3.48	0.77	1.49	4.56	23	152	0.47	46.5	0	0	0	0	1	0	2.325
92	1	38	151	73	98	0	1	1	1	0	45	1	1	3.67	0.85	2.34	4.66	150	138	0.65	4.21	1	0	0	0	1	0	0.2105
93	1	77	125	61	67	29	1	0	1	0	56	0	0	2.82	0.73	1.67	5.72	170	141	0.66	9.29	1	1	0	1	1	0	0.4645
94	1	65	171	95	75	27	1	1	1	0	106	3	1	3.57	0.9	2.21	5.38	200	144	0.64	0.65	0	1	0	0	1	0	0.0325
95	1	55	128	65	83	0	1	1	1	1	74	3	1	4.34	1.29	2.33	10.93	240	142	0.64	0.43	0	1	0	0	1	1	0.0215
96	1	43	126	92	78	32	0	0	1	0	3	0	0	3.35	1.01	1.98	4.45	250	135	0.63	9.36	0	1	0	1	1	0	0.468
97	0	72	162	72	56	26	0	0	1	1	264	3	1	4.1	0.74	2.78	8.9	400	109	0.75	0.41	1	1	1	1	1	1	0.0205
98	1	42	112	75	65	0	1	0	0	0	296	3	1	4.67	0.91	3.64	3.84	450	171	0.64	0.16	0	0	0	1	1	0	0.008
99	1	56	148	85	69	31	0	0	1	1	86	1	1	4.72	0.99	2.02	6.6	400	162	0.75	5.9	1	1	0	1	1	0	0.295
100	1	62	150	91	72	26	1	1	1	1	169	3	1	2.57	0.79	1.48	5.65	368	109	0.68	3.17	1	1	0	0	1	1	0.1585
101	1	54	127	74	65	25	1	0	0	0	95	1	1	2.95	1.01	1.67	6	389	159	0.6	2.03	0	0	1	1	1	0	0.1015
102	1	58	144	85	65	0	1	0	0	0	244	2	1	2.29	0.57	1.28	4.03	245	121	0.6	3.9	1	0	0	0	1	0	0.195
103	1	68	123	66	72	25	0	0	0	0	101	1	1	5.64	1.4	3.43	5.32	150	152	0.64	0.43	1	0	0	0	1	0	0.0215
104	0	66	141	87	71	23	0	0	1	1	134	3	1	5.36	1.43	3.53	6.64	170	130	0.64	0.29	1	0	0	1	1	1	0.0145
105	0	76	155	70	61	23	0	0	0	0	56	2	1	2.82	1.25	1.27	5.06	240	133	0.6	4.64	0	1	0	1	1	0	0.232
106	1	62	95	50	99	21	0	1	1	1	280	3	1	3.04	1.07	1.67	7.13	9849	144	0.6	0.87	1	0	1	1	1	1	0.0435
107	1	77	164	85	94	21	1	0	1	0	13	1	1	3.49	1.37	1.82	5.42	150	150	0.65	18.53	0	0	1	0	1	0	0.9265
108	0	62	118	81	63	20	0	0	1	0	103	2	1	4.28	0.71	3.05	5.04	170	114	0.47	0.74	0	0	0	0	1	0	0.037
109	1	64	120	60	54	27	0	0	0	0	373	2	1	3.27	1.14	1.74	5.57	200	149	0.65	4.11	1	0	0	0	1	0	0.2055
110	1	50	119	75	83	25	0	0	0	0	24	2	1	2.45	0.71	1.6	2.45	240	90	0.66	10.57	0	0	0	0	1	0	0.5285
111	1	64	121	70	69	25	1	0	0	1	305	3	1	3.81	1.26	2	10.45	250	159	0.64	2.04	1	0	0	0	1	0	0.102
112	1	58	114	79	55	29	0	0	0	0	50	1	1	4.59	1.07	3.06	4.54	400	162	0.64	3.4	1	1	0	1	1	0	0.17
113	1	61	123	69	64	23	1	1	0	0	0	0	0	4.43	1.21	2.62	4.87	450	145	0.63	29.08	1	0	0	0	1	0	1.454
114	1	61	145	77	69	28	1	0	0	0	64	2	1	5.64	1.32	3.43	4.56	400	154	0.75	9.14	0	0	0	1	1	0	0.457
115	0	71	138	62	68	25	0	0	1	0	8	1	1	4.56	1.42	2.5	5.09	368	120	0.64	22.47	1	0	0	1	1	0	1.1235
116	0	64	118	73	68	27	0	0	0	0	34	0	0	3.03	1.5	1.26	4.84	389	122	0.75	2.89	0	1	1	1	1	1	0.1445
117	0	76	124	63	66	24	0	0	0	0	46	1	1	3.4	1.47	1.61	5.02	245	127	0.68	1.97	0	1	0	1	1	0	0.0985
118	1	53	153	83	67	28	1	1	1	1	238	3	1	3.05	0.89	1.7	6	150	149	0.75	0.14	0	0	0	1	1	0	0.007
119	1	54	137	87	66	28	0	0	0	1	160	1	1	3.84	1.06	1.62	9.32	170	156	0.64	0.27	0	0	0	1	1	1	0.0135
120	1	71	160	91	69	24	1	1	1	0	288	3	1	5.93	1.04	4.69	4.68	240	137	0.66	1.11	1	1	0	0	1	0	0.0555
121	1	52	115	86	85	26	1	0	0	0	80	3	1	4.45	1.4	3.02	5.83	108	166	0.64	2.51	0	1	0	1	1	0	0.1255
122	1	52	100	55	57	22	0	0	1	0	170	2	1	3	1.04	1.9	4.48	282	136	0.66	0.42	1	0	0	0	1	0	0.021
123	1	36	128	66	72	31	1	1	0	0	87	1	1	2.87	1.07	1.73	5.34	150	157	0.64	2.46	0	0	0	1	1	0	0.123
124	1	61	98	63	62	27	1	1	0	0	74	1	1	5.01	1.46	3.26	5.34	170	146	0.64	2.65	0	0	0	0	1	0	0.1325
125	0	67	156	81	60	23	0	0	1	0	258	1	1	4.05	1.24	2.01	5.1	200	133	0.63	0.64	1	1	1	0	1	0	0.032
126	1	68	122	74	66	27	0	0	0	0	135	3	1	5.13	1.43	3.21	7.39	240	142	0.75	0.31	1	0	0	1	1	0	0.0155
127	0	72	143	75	94	25	0	0	1	1	36	0	0	3.01	1.24	1.41	7.04	250	129	0.64	4.91	1	1	0	1	1	1	0.2455
128	1	53	147	94	84	29	1	0	1	1	113	2	1	4.41	0.91	3.12	6.79	400	171	0.6	0.24	1	0	0	1	1	0	0.012
129	1	61	188	112	89	23	0	1	1	0	152	3	1	7.1	1.37	4.98	4.33	450	170	0.65	0.13	0	1	0	1	1	0	0.0065
130	0	62	138	75	68	21	0	0	0	0	84	2	1	5.06	2.16	2.23	3.96	400	140	0.47	1.48	0	1	0	0	1	0	0.074
131	1	61	135	88	94	24	0	0	0	1	80	3	1	4.17	1.43	2.55	7.54	368	157	0.6	7.07	0	0	0	0	1	1	0.3535
132	1	59	151	78	72	23	1	1	1	0	128	0	0	4.33	1.61	2.54	4.83	389	135	0.65	1.97	0	0	0	0	1	0	0.0985
133	1	46	119	60	74	26	0	0	0	0	48	0	0	3.55	1.01	2.15	5.38	245	142	0.47	13.66	0	0	0	0	1	0	0.683
134	1	66	131	69	68	22	1	1	0	0	8	0	0	2.35	0.88	1.17	4.79	150	152	0.65	2.7	0	1	0	1	1	0	0.135
135	1	76	135	63	77	24	0	1	0	1	12	0	0	3.09	1.19	1.8	5.96	170	150	0.68	11.1	1	1	0	1	1	0	0.555
136	0	64	137	89	67	27	0	0	1	0	40	1	1	5.18	1.47	2.83	4.43	240	141	0.64	6.79	1	0	1	1	1	0	0.3395
137	1	62	143	89	70	29	0	0	1	0	131	2	1	2.64	0.62	1.64	2.45	150	90	0.6	1.82	1	0	0	0	1	0	0.091
138	0	57	136	84	68	28	0	0	0	0	70	3	1	6.85	1.6	4.52	4.32	170	143	0.66	1.39	0	0	0	1	1	0	0.0695
139	0	53	180	83	136	29	0	0	1	1	51	3	1	5.57	1.3	3.78	9.96	200	143	0.68	6.77	1	1	0	1	1	1	0.3385
140	1	44	171	96	76	25	0	0	1	1	124	2	1	2.23	0.9	0.82	9.52	240	135	0.75	4.64	1	1	0	1	1	1	0.232
141	1	54	107	57	78	0	1	0	0	0	44	2	1	4.17	0.75	2.7	6.64	250	132	0.64	4.91	0	1	0	1	1	0	0.2455
142	0	51	123	56	84	24	0	0	0	1	50	2	1	4.9	1.24	3.23	6.33	400	131	0.47	2.24	0	0	0	1	1	1	0.112
143	1	73	129	63	67	0	1	0	0	0	111	2	1	4.06	0.88	2.76	12.16	450	118	0.59	2.23	0	1	0	1	1	0	0.1115
144	0	71	115	60	75	26	0	0	1	0	72	1	1	3.45	1.05	1.97	4.85	400	142	0.6	4.31	0	1	0	0	1	0	0.2155
145	0	56	125	64	63	30	1	0	1	0	376	3	1	4.18	1.13	2.81	6.18	368	118	0.65	0.15	1	0	0	1	1	0	0.0075
146	0	59	140	60	54	25	0	0	0	0	80	1	1	3.76	0.74	1.87	4.07	389	114	0.47	6.94	0	0	0	1	1	0	0.347
147	1	76	163	74	67	28	0	0	1	0	74	1	1	3.08	1.09	1.85	5.97	245	131	0.65	9.29	0	0	0	0	1	0	0.4645
148	1	65	137	84	70	28	1	1	0	0	153	3	1	4.2	1.13	2.43	6.01	150	137	0.68	0.43	1	0	0	0	1	0	0.0215
149	0	66	129	71	62	26	1	1	0	0	352	3	1	2.47	0.73	1.78	2.45	170	147	0.64	0.87	1	1	0	0	1	0	0.0435
150	1	48	125	90	68	28	1	0	0	1	134	3	1	4.29	1.02	3.15	7.57	240	153	0.6	2.58	1	0	0	0	1	1	0.129
151	1	64	142	65	68	23	1	0	1	1	29	1	1	3.32	0.61	1.9	10.1	85	113	0.66	18.03	1	1	0	0	1	0	0.9015
152	0	51	129	70	82	26	0	0	0	0	11	1	1	4.29	1.55	2.65	4.36	40	132	0.68	1.02	1	1	0	1	1	0	0.051
153	1	42	130	91	101	29	0	1	0	0	0	0	0	3.13	0.88	1.92	4.69	150	158	0.75	14.3	0	0	0	0	1	0	0.715
154	1	61	130	88	64	24	1	0	0	0	106	3	1	4.84	1.18	3.4	4.7	170	169	0.64	0.04	0	0	0	0	1	0	0.002
155	1	53	149	83	78	22	0	0	1	1	48	2	1	4.47	0.87	3.42	8.22	200	158	0.47	8.04	0	0	0	0	1	0	0.402
156	1	50	145	79	60	33	1	0	0	0	96	3	1	3.6	0.87	2.52	4.63	240	171	0.6	7.62	0	0	0	0	1	0	0.381
157	1	51	111	75	73	21	1	1	1	0	124	2	1	5.06	1.38	3.41	4.51	250	144	0.6	3.32	0	1	0	1	1	0	0.166
158	1	76	107	64	70	23	1	1	0	0	102	2	1	3.56	1.12	1.86	4.52	400	129	0.65	4.11	1	0	0	0	1	0	0.2055
159	1	69	110	55	69	26	1	1	0	1	136	2	1	4.7	1.19	2.48	6.47	450	136	0.47	1.87	0	0	0	1	1	1	0.0935
160	1	75	149	57	63	24	1	0	1	1	4	1	1	3.57	1.04	1.87	6.04	400	143	0.65	13.38	0	0	0	0	1	1	0.669
161	1	61	117	76	66	24	1	1	0	1	20	1	1	2.61	0.71	1.41	6.72	368	144	0.68	9.41	0	0	0	1	1	1	0.4705
162	1	64	110	62	57	26	0	0	0	1	53	3	1	3.73	1.31	2.13	5.55	389	167	0.64	1.3	0	0	0	1	1	0	0.065
163	1	57	154	80	77	32	1	0	1	0	73	2	1	3.32	0.89	2.12	6.09	245	153	0.6	4.24	1	0	1	1	1	0	0.212
164	1	46	143	91	69	27	0	0	0	0	36	1	1	2.98	0.9	2.02	4.31	150	134	0.66	2.3	1	0	0	0	1	0	0.115
165	1	62	153	92	68	29	1	1	1	1	132	1	1	4.05	7.04	1.22	2.47	170	141	0.68	1.61	1	1	0	1	1	1	0.0805
166	1	47	131	92	73	25	1	0	0	1	66	2	1	2.05	0.59	1.02	5.42	240	140	0.75	0.18	1	0	0	1	1	1	0.009
167	1	55	137	90	57	24	1	1	0	0	32	0	0	3.03	1.15	1.67	4.93	150	145	0.64	6.32	1	0	0	1	1	0	0.316
168	0	68	115	67	54	28	0	0	0	0	132	2	1	3.44	0.93	2.08	4.31	170	110	0.47	0.89	1	0	0	0	1	0	0.0445
169	1	63	131	62	80	34	0	0	1	0	320	3	1	3.6	0.86	2.44	4.25	200	140	0.65	0.6	1	1	0	0	1	0	0.03
170	1	51	98	62	67	21	1	0	0	0	48	0	0	2.49	0.87	1.49	4.08	240	141	0.66	3.46	0	0	0	1	1	0	0.173
171	1	61	145	87	62	25	1	0	0	0	156	1	1	3.91	0.86	2.81	6.21	250	90	0.62	0.53	0	0	0	1	1	0	0.0265
172	0	58	141	73	70	24	0	0	1	0	56	3	1	3.88	1.22	2.26	5.21	400	127	0.8	1.74	1	1	0	1	1	0	0.087
173	1	60	109	67	69	23	0	0	0	1	38	2	1	4.75	1.16	2.71	4.75	450	139	0.65	0.4	1	0	0	0	1	1	0.02
174	1	70	138	73	55	25	0	0	0	0	52	2	1	4.66	1.22	2.82	4.42	400	154	0.6	0.41	1	0	0	0	1	0	0.0205
175	1	54	138	75	58	27	1	0	0	1	20	2	1	2.64	0.67	1.74	4.04	368	135	0.65	1.48	1	0	0	1	1	1	0.074
176	0	71	156	70	74	22	0	0	0	0	88	2	1	4.07	1.46	1.56	4.39	389	127	0.47	0.82	0	0	0	1	1	0	0.041
177	0	57	145	73	62	21	0	0	0	1	172	3	1	3.7	1.22	2.05	4.71	245	117	0.65	0.08	0	0	0	1	1	1	0.004
178	1	64	153	79	57	0	0	0	1	1	74	3	1	6.54	1.2	1.57	6.9	150	117	0.68	0.18	0	1	0	1	1	1	0.009
179	0	64	160	85	77	0	0	0	1	1	88	2	1	4.55	0.98	3.13	9.86	170	129	0.64	3.1	1	1	1	0	1	1	0.155
180	0	64	153	79	59	21	0	0	1	0	59	2	1	4.64	1.32	2.93	4.72	240	150	0.6	1.42	1	0	0	0	1	0	0.071
181	1	54	121	61	79	25	0	1	0	1	48	1	1	3.69	1.23	2.02	6.14	150	133	0.66	0.3	1	0	0	1	1	1	0.015
182	0	69	143	69	50	23	0	0	1	0	84	1	1	6.34	1.57	3.06	4.86	170	137	0.68	0.28	1	0	0	1	1	0	0.014
183	1	67	164	94	67	27	0	0	1	1	154	2	1	2.59	0.96	1.28	4.54	200	154	0.75	1.31	1	0	1	0	1	1	0.0655
184	1	45	127	68	59	28	0	0	0	0	80	1	1	2.53	0.84	1.33	4.92	240	152	0.64	0.51	1	0	0	0	1	0	0.0255
185	1	62	134	104	69	28	0	0	0	1	11	2	1	2.51	0.79	1.41	5.32	250	129	0.47	0.26	1	1	0	1	1	0	0.013
186	1	53	125	74	61	34	1	1	0	0	112	1	1	2.63	0.82	1.57	4.42	400	153	0.6	0.1	1	0	0	1	1	0	0.005
187	1	50	133	91	83	30	0	0	0	0	37	1	1	5.62	1.28	4.05	4.79	450	160	0.65	1.13	0	0	0	0	1	0	0.0565
188	1	63	144	80	80	33	0	0	1	0	288	2	1	3.12	0.81	1.83	3.63	400	132	0.47	1.43	1	1	0	0	1	0	0.0715
189	0	57	131	78	76	29	0	0	0	0	31	1	1	3.64	1.06	1.78	5.26	368	140	0.65	9.94	1	1	0	1	1	0	0.497
190	0	75	145	84	63	0	0	0	1	0	114	3	1	4.13	1.11	2.36	6.58	389	131	0.68	1.8	0	1	0	0	1	1	0.09
191	1	34	146	69	67	0	1	1	0	1	32	0	0	2.68	0.7	1.77	6.24	245	141	0.64	27.74	0	0	0	1	1	0	1.387
192	1	65	103	50	74	24	0	0	0	0	352	3	1	3.23	0.81	1.72	4.68	150	128	0.6	0.94	0	0	0	0	1	0	0.047
193	0	68	157	93	89	34	0	0	1	1	320	3	1	3.36	1	1.84	7.25	170	131	0.66	2.19	1	0	0	1	1	1	0.1095
194	1	61	135	93	59	26	0	1	0	0	94	3	1	3.69	0.98	2.22	4.82	240	135	0.68	1.16	1	0	0	1	1	0	0.058
195	1	63	132	81	69	28	1	1	0	1	148	2	1	3.67	0.85	2.46	7.49	227	134	0.75	0.86	0	1	0	1	1	0	0.043
196	1	63	142	87	68	24	1	1	1	0	98	3	1	3.17	0.84	1.78	4.48	50	130	0.64	0.15	0	0	0	1	1	0	0.0075
197	1	66	117	62	74	26	1	0	0	1	128	3	1	2.53	0.73	1.45	10.29	435	143	0.47	0.91	1	0	0	1	1	1	0.0455
198	1	64	144	74	87	0	1	1	1	1	16	2	1	4.05	0.72	2.71	5.44	2769	90	0.5	0.49	1	0	0	1	1	1	0.0245
199	0	60	128	86	66	28	0	1	0	0	82	0	0	5.04	1.13	2.2	5.71	50	152	0.71	2.64	1	0	1	0	1	0	0.132
200	1	56	103	62	76	24	1	1	0	1	96	3	1	3.4	1.15	1.78	4.14	2034	126	0.31	0.09	1	0	1	1	1	1	0.0045
201	0	69	146	73	96	0	0	0	0	0	244	3	1	6.3	1.28	4.31	5.14	77	131	0.6	0.77	0	0	0	1	1	0	0.0385
202	1	69	210	98	54	0	1	1	1	0	3	0	0	1.78	0.74	1.65	2.45	96	137	0.65	12.57	1	1	1	0	1	0	0.6285
203	1	64	91	62	70	24	1	1	0	1	272	3	1	3.26	0.79	1.46	6.65	3030	138	0.47	2.14	0	0	1	0	1	0	0.107
204	1	65	151	78	69	26	1	1	1	0	26	2	1	3.03	0.64	1.98	5.97	235	150	0.65	1.91	1	1	1	0	1	0	0.0955
205	0	67	116	68	75	17	0	0	0	0	23	1	1	4.41	1.05	2.52	4.93	131	134	0.68	6.28	0	0	0	0	1	0	0.314
206	1	55	135	81	73	24	1	0	0	1	42	2	1	3.65	0.86	2.8	6.46	150	158	0.64	5.15	0	0	0	1	1	0	0.2575
207	1	65	135	75	69	26	1	1	0	1	114	0	0	3.88	1.47	2.11	7.28	170	118	0.6	5.59	1	0	0	1	1	1	0.2795
208	1	48	149	75	78	30	1	0	1	1	151	2	1	2.34	0.59	1.44	6.14	200	148	0.66	0.08	1	0	0	0	1	1	0.004
209	0	47	165	70	78	0	0	0	1	1	3	0	0	4.61	1.19	2.94	11.63	240	131	0.68	8.76	0	1	0	0	1	1	0.438
210	0	57	134	70	70	22	0	0	0	1	8	1	1	3.8	1.61	1.74	5.53	250	132	0.75	17.04	1	1	0	1	1	0	0.852
211	1	59	112	75	59	26	1	1	0	0	16	1	1	3.9	1.08	2.18	4.9	400	146	0.64	1.39	1	0	0	1	1	0	0.0695
212	1	64	140	81	76	29	0	0	0	0	5	0	0	4.76	1.09	2.58	4.94	450	140	0.47	25.62	1	1	0	0	1	0	1.281
213	0	66	131	76	67	28	0	0	0	1	5	0	0	3.93	0.76	2.48	6.47	400	131	0.6	4.44	1	0	0	1	1	1	0.222
214	0	66	127	68	59	28	0	0	0	1	0	0	0	3.3	1.11	1.67	5.65	368	131	0.65	5.31	1	1	0	1	1	1	0.2655
215	0	54	147	88	76	0	1	1	1	0	160	0	0	3.41	1.26	1.76	4.39	389	129	0.6	2.99	1	1	0	1	1	1	0.1495
216	1	64	122	66	80	0	0	0	0	1	144	2	1	2.52	0.65	1.5	8.01	245	159	0.65	3.46	0	0	0	1	1	1	0.173
217	1	54	133	89	70	0	0	0	0	0	193	2	1	3.92	0.91	2.78	5.5	150	156	0.47	5.7	0	0	0	0	1	0	0.285
218	1	63	116	53	64	27	1	1	0	1	33	2	1	2.63	0.87	1.41	6.58	170	146	0.65	8.06	0	0	0	0	1	1	0.403
219	1	60	123	74	69	0	1	1	0	0	84	2	1	3.61	1.04	2.23	4.55	240	133	0.68	3.84	1	0	0	1	1	0	0.192
220	1	66	124	65	78	27	1	1	0	0	49	2	1	3.96	1.18	2.46	4.15	401	144	0.64	6.19	0	0	0	0	1	0	0.3095
221	1	47	152	69	80	27	1	0	1	0	48	2	1	3.92	0.98	2.43	4.77	150	154	0.6	3.43	1	0	0	1	1	0	0.1715
222	1	59	112	72	67	0	1	1	0	0	27	2	1	4.68	1.4	2.64	4.22	170	147	0.66	1.71	0	0	0	0	1	0	0.0855
223	1	53	116	82	77	25	1	1	0	0	0	0	0	4.61	1.55	1.52	4.59	200	146	0.68	4.14	1	0	1	1	1	0	0.207
224	1	64	120	68	85	23	1	1	0	0	94	2	1	4.9	1	3.49	5.24	240	148	0.75	3.76	0	0	0	1	1	0	0.188
225	1	50	151	103	72	25	0	1	1	0	10	1	1	3.88	1.05	2.28	5.43	250	146	0.64	4.47	1	1	0	0	1	0	0.2235
226	1	63	138	74	75	24	0	0	0	0	116	3	1	3.47	1.07	1.95	5.17	400	130	0.47	3.86	0	0	0	1	1	0	0.193
227	1	58	115	73	80	0	0	0	1	0	82	0	0	3.11	1.15	1.39	5.7	450	148	0.59	5.31	0	0	0	0	1	0	0.2655
228	1	74	131	67	80	29	0	0	0	1	99	2	1	3.36	0.89	1.85	8.38	400	138	0.65	2.39	1	0	0	1	1	1	0.1195
229	1	70	157	89	76	23	0	0	0	0	12	2	1	5.68	1.54	3.45	4.65	368	145	0.6	4.2	1	0	0	1	1	0	0.21
230	1	66	127	58	49	23	1	0	0	1	74	3	1	4.82	0.99	3.17	6.09	389	144	0.65	5.03	1	0	0	1	1	0	0.2515
231	1	47	116	66	48	24	1	0	0	0	38	3	1	4.07	0.73	2.72	4.46	245	152	0.47	2.07	0	0	0	1	1	0	0.1035
232	1	55	135	84	73	28	0	1	0	0	2	0	0	2.96	0.62	1.93	5.54	150	154	0.65	2.33	1	1	0	0	1	0	0.1165
233	0	61	156	89	62	0	0	0	1	0	136	1	1	5.01	1.08	3.04	2.45	170	145	0.68	3.01	1	1	0	1	1	0	0.1505
234	0	83	134	66	72	0	0	0	0	1	64	3	1	2.68	1	1.13	8.8	240	103	0.64	5.9	0	0	0	1	1	0	0.295
235	1	72	110	67	70	19	1	0	0	0	38	2	1	4.07	0.97	2.75	4.3	1657	123	0.6	0.1	0	0	1	0	1	0	0.005
236	0	68	160	94	93	23	0	0	1	1	256	3	1	3.36	0.91	1.04	8.96	118	137	0.66	3.2	1	0	0	0	1	1	0.16
237	1	47	105	66	71	26	1	1	0	1	18	2	1	3.38	0.74	1.96	7.43	150	140	0.68	8.12	1	0	0	0	1	1	0.406
238	1	61	125	86	81	27	1	1	0	0	88	3	1	4.29	0.84	2.91	4.87	170	146	0.75	1.56	1	0	1	1	1	0	0.078
239	1	29	112	61	65	27	1	1	0	0	0	0	0	3.86	0.95	2.58	4.77	200	145	0.64	3.29	0	0	0	0	1	0	0.1645
240	0	73	132	76	75	25	0	0	0	0	5	0	0	3.45	1.29	1.48	5.97	240	127	0.47	3.29	0	1	0	0	1	0	0.1645
241	1	65	119	63	53	26	0	0	0	0	260	1	1	2.59	0.9	1.39	4.73	250	154	0.6	0.26	0	1	0	1	1	0	0.013
242	1	67	143	64	49	23	1	0	1	1	48	2	1	2.87	0.75	1.77	5.57	400	136	0.65	9.26	1	0	0	1	1	0	0.463
243	1	60	169	96	69	29	0	0	1	0	98	3	1	3.86	0.71	1.55	7.03	450	140	0.47	0.19	1	0	0	0	1	0	0.0095
244	0	69	132	78	86	26	0	0	0	0	2	0	1	4.38	1.23	2.95	6.13	400	147	0.65	12.55	0	0	0	1	1	0	0.6275
245	0	74	130	70	61	23	0	0	0	0	134	1	0	3.17	1.48	1.43	4.49	368	131	0.68	2.21	1	1	0	1	1	0	0.1105
246	0	54	138	84	94	25	0	0	0	1	160	1	1	6.44	1.41	4.03	7.76	389	121	0.64	0.77	0	0	0	1	1	0	0.0385
247	0	65	115	70	80	0	0	0	0	1	110	3	1	4.04	0.97	2.48	10.09	245	113	0.6	1.73	1	0	0	1	1	1	0.0865
248	1	47	135	81	63	23	1	0	0	0	0	0	0	4.3	0.9	2.26	5.71	150	149	0.66	34.39	0	1	0	1	1	0	1.7195
249	1	65	150	81	71	32	1	1	1	1	126	2	1	2.54	0.9	1.3	7.95	170	140	0.68	2.27	1	1	0	1	1	1	0.1135
250	0	61	113	82	81	25	0	0	0	0	7	0	0	3.43	1.46	1.39	5.13	240	136	0.75	32.83	0	0	0	0	1	0	1.6415
251	1	71	88	56	60	22	1	1	0	0	7	1	1	3.89	1.3	1.81	4.81	25	130	0.64	20.74	0	0	0	1	1	0	1.037
252	1	70	168	93	78	25	1	1	1	0	2	0	0	3.71	1.41	1.97	4.3	38	159	0.47	6.36	0	0	0	0	1	0	0.318
253	1	68	150	84	54	27	1	0	1	0	0	0	0	3.61	1.22	1.94	5.77	45	139	0.6	27.44	1	0	0	1	1	0	1.372
254	1	66	147	82	64	23	0	0	1	0	64	1	1	8.31	1.82	4.97	5.7	203	140	0.65	2.99	0	0	0	1	1	0	0.1495
255	1	52	139	64	84	24	1	1	0	0	9	2	1	5.15	1.02	3.7	6.11	136	153	0.47	2.1	1	0	0	1	1	0	0.105
256	0	48	140	97	69	22	0	0	0	0	48	0	0	5.07	1.15	3.44	4.92	76	137	0.65	1.6	0	0	0	1	1	0	0.08
257	0	70	155	71	65	25	0	0	1	1	12	2	1	4.12	0.97	2.81	6.4	115	131	0.68	6.13	1	0	0	1	1	1	0.3065
258	1	82	122	61	73	23	0	0	0	1	50	2	1	3.12	0.97	1.67	7.05	509	84	0.64	11.83	0	0	0	1	1	1	0.5915
259	0	61	117	65	91	0	0	0	0	0	240	0	0	5.12	1.51	2.87	5.03	2108	135	0.6	3.25	0	0	1	0	1	0	0.1625
260	1	59	117	66	65	28	0	0	0	0	3	0	0	5.24	1.59	2.87	8.11	601	142	0.66	2.69	1	0	0	1	1	0	0.1345
261	0	68	145	72	93	27	0	0	0	1	98	3	1	3.04	1.23	1.46	11.21	150	128	0.68	3.1	0	0	0	1	1	1	0.155
262	1	61	129	68	63	25	1	1	1	0	0	0	0	4.73	1.01	3.1	5.84	170	139	0.75	1.82	0	1	0	0	1	0	0.091
263	1	53	131	72	64	26	0	0	0	0	99	3	1	4.65	1.22	3.27	5.72	200	155	0.64	2.41	1	0	0	1	1	0	0.1205
264	0	65	135	89	88	24	0	0	0	0	87	3	1	3.62	1.42	1.6	5.49	240	129	0.47	4.67	0	0	1	0	1	0	0.2335
265	0	76	163	108	91	32	0	0	1	1	80	0	0	4.35	2.01	1.86	11.57	250	124	0.6	11.57	1	0	1	0	1	1	0.5785
266	1	67	96	52	65	24	1	1	0	0	56	3	1	3.87	1.08	2.25	5.94	400	146	0.65	6.96	0	0	0	1	1	0	0.348
267	1	67	145	82	63	0	1	0	1	1	152	3	1	2.76	0.76	1.74	7.4	450	136	0.47	0.89	1	1	0	0	1	1	0.0445
